# Supplementary material for: When mtDNA COI is misleading: congruent signal of ITS2 molecular marker and morphology for North European Melanostoma Schiner, 1860 (Diptera, Syrphidae)
Source: Zookeys. 2014 Aug 6;(431):93–134. doi: 10.3897/zookeys.431.7207 (PMC4141176; doi:10.3897/zookeys.431.7207)
Supplement: XML Treatment for Melanostoma certum [file zookeys.431.7207-treatment2.xml]

<!DOCTYPE tp:taxon-treatment
  PUBLIC "-//TaxonX//DTD Taxonomic Treatment Publishing DTD v0 20100105//EN" "tax-treatment-NSO.dtd">
<tp:taxon-treatment xmlns:tp="http://www.plazi.org/taxpub"><tp:treatment-meta><kwd-group><label>Taxon classification</label><kwd><named-content content-type="kingdom">Animalia</named-content></kwd><kwd><named-content content-type="order">Diptera</named-content></kwd><kwd><named-content content-type="family">Syrphidae</named-content></kwd></kwd-group><mixed-citation publication-type="journal"><person-group><name><surname>Haarto</surname><given-names>Antti</given-names></name><name><surname>Ståhls</surname><given-names>Gunilla</given-names></name></person-group><article-title>When mtDNA COI is misleading: congruent signal of ITS2 molecular marker and morphology for North European <italic>Melanostoma</italic> Schiner, 1860 (Diptera, Syrphidae)</article-title><source>Zookeys</source><day>6</day><month>8</month><year>2014</year><volume>2014</volume><issue>431</issue><fpage>93</fpage><lpage>134</lpage><pub-id pub-id-type="doi">10.3897/zookeys.431.7207</pub-id></mixed-citation></tp:treatment-meta><tp:nomenclature><tp:taxon-name>
                            <tp:taxon-name-part taxon-name-part-type="genus">Melanostoma</tp:taxon-name-part>
                            <tp:taxon-name-part taxon-name-part-type="species">certum</tp:taxon-name-part>
                            <object-id xmlns:xlink="http://www.w3.org/1999/xlink" content-type="zoobank" xlink:type="simple">http://zoobank.org/843A2625-9859-4486-9FEA-04865F72F4CE</object-id>
                        </tp:taxon-name><tp:taxon-status xmlns:xlink="http://www.w3.org/1999/xlink" xlink:type="simple">sp. n.</tp:taxon-status><xref ref-type="fig" rid="F4">Figs 4B</xref><xref ref-type="fig" rid="F5">, 5B</xref><xref ref-type="fig" rid="F6">, 6B</xref><xref ref-type="fig" rid="F7">, 7B</xref><xref ref-type="fig" rid="F8">, 8B</xref><xref ref-type="fig" rid="F9">, 9B</xref><xref ref-type="fig" rid="F10">, 10B</xref><xref ref-type="fig" rid="F11">, 11B</xref><xref ref-type="fig" rid="F12">, 12B</xref><xref ref-type="fig" rid="F12">, 12C</xref><xref ref-type="fig" rid="F14">, 14B</xref><xref ref-type="fig" rid="F15">, 15B</xref><xref ref-type="fig" rid="F16">, 16B</xref><tp:nomenclature-citation-list><tp:nomenclature-citation><tp:taxon-name>Melanstoma dubium</tp:taxon-name><comment> auctt. nec Zetterstedt, 1838</comment></tp:nomenclature-citation></tp:nomenclature-citation-list></tp:nomenclature><tp:treatment-sec sec-type="Type-locality"><title>Type-locality.</title><p>FINLAND: Le: Enontekiö, Annjaloanji, [<named-content xmlns:xlink="http://www.w3.org/1999/xlink" content-type="dwc:verbatimCoordinates" xlink:type="simple">69°10'9"N, 21°25'22"E</named-content>], ykj76865:2790.</p></tp:treatment-sec><tp:treatment-sec sec-type="Types"><title>Types.</title><p><bold>Holotype:</bold> male, pinned, deposited in MZH. Original labels: ‘Finland, [<named-content xmlns:xlink="http://www.w3.org/1999/xlink" content-type="dwc:verbatimCoordinates" xlink:type="simple">69°10'9"N, 21°25'22"E</named-content>], ykj76865:2790, Le: Enontekiö, Annjaloanji, 13.7.2007, A. Haarto leg. / DNA voucher specimen MZH_Y643, G. Ståhls, FMNH, Helsinki, Finland / Holotype <!--PageBreak--><!--PageBreak--><italic><tp:taxon-name>Melanostoma certum</tp:taxon-name></italic> Haarto &amp; Ståhls 2013’. <bold>Paratypes:</bold> 1 male, FINLAND: EnL: Enontekiö Korkea Jehkas lampi, [<named-content xmlns:xlink="http://www.w3.org/1999/xlink" content-type="dwc:verbatimCoordinates" xlink:type="simple">69°4'39"N, 20°50'58"E</named-content>], ykj76785:2553, 20.7.2005, K. Mattila leg. / Paratype <italic><tp:taxon-name>Melanostoma certum</tp:taxon-name></italic> Haarto &amp; Ståhls 2013’, [AHPC]; 1 male, FINLAND: Li: Utsjoki Pulmanki, [<named-content xmlns:xlink="http://www.w3.org/1999/xlink" content-type="dwc:verbatimCoordinates" xlink:type="simple">70°2'26"N, 27°53'53"E</named-content>], ykj 77739:5344, 5.7.2004, J. Kahanpää leg. / Paratype <italic><tp:taxon-name>Melanostoma certum</tp:taxon-name></italic> Haarto &amp; Ståhls 2013’, [MZT]; 1 female, FINLAND: Li: Utsjoki, Karigasniemi, Ailigas, [<named-content xmlns:xlink="http://www.w3.org/1999/xlink" content-type="dwc:verbatimCoordinates" xlink:type="simple">69°24'51"N, 25°58'45"E</named-content>], ykj77041:4601, 6.VII.2004, J. Kahanpää leg. / <italic><tp:taxon-name>Melanostoma dubium</tp:taxon-name></italic> A. Haarto det. / Paratype <italic><tp:taxon-name>Melanostoma certum</tp:taxon-name></italic> Haarto &amp; Ståhls 2013’, [MZH]; 1 female, FINLAND: Le: Enontekiö Annjaloanji, [<named-content xmlns:xlink="http://www.w3.org/1999/xlink" content-type="dwc:verbatimCoordinates" xlink:type="simple">69°10'9"N, 21°25'39"E</named-content>], ykj76865:2790, 13.7.2007 (puro), A. Haarto leg. / Paratype <italic><tp:taxon-name>Melanostoma certum</tp:taxon-name></italic> Haarto &amp; Ståhls 2013’, [AHPC]; 1 female, FINLAND: Le: Enontekiö Jogasjärvi, [<named-content xmlns:xlink="http://www.w3.org/1999/xlink" content-type="dwc:verbatimCoordinates" xlink:type="simple">69°9'58"N, 21°27'50"E</named-content>], ykj76860:2806, 11–16.7.2007, malaise, R. Jussila leg. / Paratype <italic><tp:taxon-name>Melanostoma certum</tp:taxon-name></italic> Haarto &amp; Ståhls 2013’, [MZT]; 1 female FINLAND: Le: Enontekiö Bumbovarri, [69°11'N 21 29'E], ykj7686:328, 9.7.2007, J.-P. Kaitila &amp; M. Rantala leg. / Paratype <italic><tp:taxon-name>Melanostoma certum</tp:taxon-name></italic> Haarto &amp; Ståhls 2013’, [SKPC]; 1 female FINLAND: Le: Enontekiö Annjaloanji, [<named-content xmlns:xlink="http://www.w3.org/1999/xlink" content-type="dwc:verbatimCoordinates" xlink:type="simple">69°10'N, 21°26'E</named-content>], ykj7686:328, 12.7.2007, J.-P. Kaitila &amp; M. Rantala leg. / Paratype <italic><tp:taxon-name>Melanostoma certum</tp:taxon-name></italic> Haarto &amp; Ståhls 2013’, [SKPC]; 1 female FINLAND: Le: Enontekiö Toskaljoki, [<named-content xmlns:xlink="http://www.w3.org/1999/xlink" content-type="dwc:verbatimCoordinates" xlink:type="simple">69°10'34"N, 21°27'34"E</named-content>], ykj76871:328, 12.7.2008, J.-P. Kaitila &amp; M. Rantala leg. / Paratype <italic><tp:taxon-name>Melanostoma certum</tp:taxon-name></italic> Haarto &amp; Ståhls 2013’, [SKPC]; 1 male FINLAND: Le: Enontekiö Toskaljoki, [<named-content xmlns:xlink="http://www.w3.org/1999/xlink" content-type="dwc:verbatimCoordinates" xlink:type="simple">69°10'34''N, 21°27'34''E</named-content>], 76871:328, 11.7.2008, J.-P. Kaitila &amp; M. Rantala leg. / Paratype <italic><tp:taxon-name>Melanostoma certum</tp:taxon-name></italic> Haarto &amp; Ståhls 2013’, [SKPC]; and six DNA voucher paratype specimens in MZH as listed in <xref ref-type="table" rid="T1">Table 1</xref>.</p></tp:treatment-sec><tp:treatment-sec sec-type="Male"><title>Male.</title><p><italic>Head</italic>: Colour greyish black. Angle of approximation of eyes 85°–100°. Eye contiguity about as long as frontal triangle. Ocellar triangle slightly longer than wide with dark pile and indistinctly grey dusted. Occiput very narrow and usually with pale pile. Frontal triangle with indistinct or thin grey dusting. Lateral parts of frontal triangle with dark pile. Face shining with indistinct or thin grey dusting. Lateral parts of face with dark and pale pile. Gena about as wide as basoflagellomere and with greyish dusting. Antenna dark brown. Basoflagellomere about 1.3 times as long as wide. Arista brown and almost twice as long as basoflagellomere. Arista with extremely short pile, longest pile at the most half width of arista at base (<xref ref-type="fig" rid="F4">Fig. 4B</xref>).</p><p><italic>Thorax</italic>: Scutum shining greyish black except for thin greyish dusting at anterior margin. Scutum with erect whitish pile and with shorter semi-adpressed whitish pile on anterior margin. Anterior part of scutum with long erect pile which length at least third of length of scutellum. Postpronotum totally covered by thin greyish dusting. Notopleuron with thin greyish dusting. Scutellum shining greyish black, with whitish erect pile at its dorsum, hind margin and ventral side. Pleura greyish black with thin greyish dusting. Pleura with pale erect pile. Calypter brownish with pale brownish pile at edge. Halter yellow, with slightly darkened base of stem. <italic>Wing</italic>: Completely microtrichose, with slightly brownish ting. Stigma yellowish brown.</p><p><italic>Legs</italic>: Coxa black with grey dusting. Trochanter dark brown. Femur usually mainly black except narrowly yellow apically. Tibia usually mainly dark brown except narrowly yellow bases and apices. Tarsus usually dark brown. Leg with pale and dark pile mixed.</p><!--PageBreak--><p><italic>Abdomen</italic>: Terga dark brown or black with dense or weak brownish dusting. Tergum 2 without or with pair of yellow roundish maculae. Terga 3 and 4 with pair of yellow subrectangular maculae. Terga 1 and 2 laterally with long whitish pile. Terga with pale and usually some dark semi-adpressed pile outside of yellow maculae. Only pale pile on yellow maculae. Terga 2, 3 and 4, each about 1.2 times as long as its width. Sterna weakly dusted and with pale semi-adpressed pile. Sternum 2 about 1.4 times as long as wide at its posterior margin. Sternum 3 about 1.3 times as long as wide at its anterior margin. Sternum 4 about 1.3 times as long as wide at its anterior margin. Shape of sterna 2–4 is shown in <xref ref-type="fig" rid="F5">Fig. 5B</xref>. <italic>Male genitalia</italic>: Cercus and surstylus as in <xref ref-type="fig" rid="F6">Fig. 6B</xref>. Postgonite short and without distinct ridges laterally (<xref ref-type="fig" rid="F7">Figs 7B</xref>, <xref ref-type="fig" rid="F8">8B</xref>). Postgonite ventrally as in <xref ref-type="fig" rid="F9">Fig. 9B</xref>. Margin of hypandrium near postgonites with short triangular projections, index DL more than 2.2 (<xref ref-type="fig" rid="F10">Figs 10B</xref>, <xref ref-type="fig" rid="F11">11B</xref>).</p></tp:treatment-sec><tp:treatment-sec sec-type="Female"><title>Female.</title><p>Similar to male, but differs as follows:</p><p><italic>Head</italic>: Frons shining except greyish dusted triangles which usually are medially confluent. Ventral to the dusted triangles the thinly dusted area is usually reaching the lateral area of lunule. Frons at level of front ocellus slightly narrower than length of antenna. Dorsal part of frons with dark pile and ventral part of frons with pale pile. Occiput as broad as two diameters of an ocellus and usually with pale pile.</p><p><italic>Thorax</italic>: Scutum and scutellum with short pale pile. Calypter pale brownish with whitish pile at edge.</p><p><italic>Legs</italic>: Coloration similar to male.</p><!--PageBreak--><p><italic>Abdomen</italic>: Terga 1 and 2 laterally with long whitish pile. Terga 2–5 dorsally with whitish semi-adpressed pile and always without yellow maculae. Terga 2 and 3 each about 0.5 times as long as wide at its posterior margin. Tergum 4 about 0.6 times as long as wide at its posterior margin. Sternum 2 about 0.6 times as long as wide at its posterior margin. Sternum 3 about 0.6 times as long as wide at its anterior margin. Sternum 4 at least 0.7 times as long as wide at its anterior margin. Sterna 3 and 4 almost parallel sided, rarely slightly broadened towards posterior margins. Shape of sterna 2–4 is shown in <xref ref-type="fig" rid="F12">Fig. 12B, C</xref>.</p></tp:treatment-sec><tp:treatment-sec sec-type="Length"><title>Length</title><p>(4 males and 6 females): Body 5–7 mm.</p></tp:treatment-sec><tp:treatment-sec sec-type="Distribution"><title>Distribution.</title><p>All verified specimens originate from North European localities north of 68°N, and almost all specimens are sampled at or above the tree line.</p></tp:treatment-sec><tp:treatment-sec sec-type="Etymology"><title>Etymology.</title><p>The word <italic>certum</italic> means clear, defined, and is to be treated as adjective in neutrum.</p><fig id="F8" position="float" orientation="portrait"><label>Figure 8.</label><caption><p>Postgonite, lateral view. <bold>A</bold> <italic><tp:taxon-name>Melanostoma scalare</tp:taxon-name></italic> <bold>B</bold> <italic><tp:taxon-name>Melanostoma certum</tp:taxon-name></italic> <bold>C</bold> <italic><tp:taxon-name>Melanostoma mellarium</tp:taxon-name></italic> and <bold>D</bold> <italic><tp:taxon-name>Melanostoma mellinum</tp:taxon-name></italic>.</p></caption><graphic xmlns:xlink="http://www.w3.org/1999/xlink" xlink:href="zookeys-431-093-g008.jpg" position="float" orientation="portrait" xlink:type="simple"/></fig><fig id="F9" position="float" orientation="portrait"><label>Figure 9.</label><caption><p>Postgonite, ventral view. <bold>A</bold> <italic><tp:taxon-name>Melanostoma scalare</tp:taxon-name></italic> <bold>B</bold> <italic><tp:taxon-name>Melanostoma certum</tp:taxon-name></italic> <bold>C</bold> <italic><tp:taxon-name>Melanostoma mellarium</tp:taxon-name></italic> and <bold>D</bold> <italic><tp:taxon-name>Melanostoma mellinum</tp:taxon-name></italic>.</p></caption><graphic xmlns:xlink="http://www.w3.org/1999/xlink" xlink:href="zookeys-431-093-g009.jpg" position="float" orientation="portrait" xlink:type="simple"/></fig><fig id="F10" position="float" orientation="portrait"><label>Figure 10.</label><caption><p>Hypandrium, lateral view. <bold>A</bold> <italic><tp:taxon-name>Melanostoma scalare</tp:taxon-name></italic> <bold>B</bold> <italic><tp:taxon-name>Melanostoma certum</tp:taxon-name></italic> <bold>C</bold> <italic><tp:taxon-name>Melanostoma mellarium</tp:taxon-name></italic> and <bold>D</bold> <italic><tp:taxon-name>Melanostoma mellinum</tp:taxon-name></italic>.</p></caption><graphic xmlns:xlink="http://www.w3.org/1999/xlink" xlink:href="zookeys-431-093-g010.jpg" position="float" orientation="portrait" xlink:type="simple"/></fig><fig id="F11" position="float" orientation="portrait"><label>Figure 11.</label><caption><p>Hypandrium, ventral view, shape of postgonites <bold>A</bold> <italic><tp:taxon-name>Melanostoma scalare</tp:taxon-name></italic> <bold>B</bold> <italic><tp:taxon-name>Melanostoma certum</tp:taxon-name></italic> <bold>C</bold> <italic><tp:taxon-name>Melanostoma mellarium</tp:taxon-name></italic> and <bold>D</bold> <italic><tp:taxon-name>Melanostoma mellinum</tp:taxon-name></italic>.</p></caption><graphic xmlns:xlink="http://www.w3.org/1999/xlink" xlink:href="zookeys-431-093-g011.jpg" position="float" orientation="portrait" xlink:type="simple"/></fig><!--PageBreak--></tp:treatment-sec><tp:treatment-sec><!--Section generated to contain objects referenced in tp:taxon-treatment.--><fig id="F4" position="float" orientation="portrait"><label>Figure 4.</label><caption><p>Antenna. <bold>A</bold> <italic><tp:taxon-name>Melanostoma scalare</tp:taxon-name></italic>, male and <bold>B</bold> <italic><tp:taxon-name>Melanostoma certum</tp:taxon-name></italic>, male.</p></caption><graphic xmlns:xlink="http://www.w3.org/1999/xlink" xlink:href="zookeys-431-093-g004.jpg" position="float" orientation="portrait" xlink:type="simple"/></fig><fig id="F5" position="float" orientation="portrait"><label>Figure 5.</label><caption><p>Shape of male sterna 2–4. <bold>A</bold> <italic><tp:taxon-name>Melanostoma scalare</tp:taxon-name></italic> <bold>B</bold> <italic><tp:taxon-name>Melanostoma certum</tp:taxon-name></italic> <bold>C</bold> <italic><tp:taxon-name>Melanostoma mellarium</tp:taxon-name></italic> and <bold>D</bold> <italic><tp:taxon-name>Melanostoma mellinum</tp:taxon-name></italic>.</p></caption><graphic xmlns:xlink="http://www.w3.org/1999/xlink" xlink:href="zookeys-431-093-g005.jpg" position="float" orientation="portrait" xlink:type="simple"/></fig><fig id="F6" position="float" orientation="portrait"><label>Figure 6.</label><caption><p>Cerci and surstyli, dorsal view and surstyli, lateral view. <bold>A</bold> <italic><tp:taxon-name>Melanostoma scalare</tp:taxon-name></italic> <bold>B</bold> <italic><tp:taxon-name>Melanostoma certum</tp:taxon-name></italic> <bold>C</bold> <italic><tp:taxon-name>Melanostoma mellarium</tp:taxon-name></italic> and <bold>D</bold> <italic><tp:taxon-name>Melanostoma mellinum</tp:taxon-name></italic>.</p></caption><graphic xmlns:xlink="http://www.w3.org/1999/xlink" xlink:href="zookeys-431-093-g006.jpg" position="float" orientation="portrait" xlink:type="simple"/></fig><fig id="F7" position="float" orientation="portrait"><label>Figure 7.</label><caption><p>Postgonite and anterior part of hypandrium, lateral view. <bold>A</bold> <italic><tp:taxon-name>Melanostoma scalare</tp:taxon-name></italic> <bold>B</bold> <italic><tp:taxon-name>Melanostoma certum</tp:taxon-name></italic> <bold>C</bold> <italic><tp:taxon-name>Melanostoma mellarium</tp:taxon-name></italic> and <bold>D</bold> <italic><tp:taxon-name>Melanostoma mellinum</tp:taxon-name></italic>.</p></caption><graphic xmlns:xlink="http://www.w3.org/1999/xlink" xlink:href="zookeys-431-093-g007.jpg" position="float" orientation="portrait" xlink:type="simple"/></fig><fig id="F12" position="float" orientation="portrait"><label>Figure 12.</label><caption><p>Shape of female sterna 2–4. <bold>A</bold> <italic><tp:taxon-name>Melanostoma scalare</tp:taxon-name></italic>, <bold>B</bold> and <bold>C</bold> <italic><tp:taxon-name>Melanostoma certum</tp:taxon-name></italic> <bold>D</bold> <italic><tp:taxon-name>Melanostoma mellarium</tp:taxon-name></italic> and <bold>E</bold> and <bold>F</bold> <italic><tp:taxon-name>Melanostoma mellinum</tp:taxon-name></italic>.</p></caption><graphic xmlns:xlink="http://www.w3.org/1999/xlink" xlink:href="zookeys-431-093-g012.jpg" position="float" orientation="portrait" xlink:type="simple"/></fig><fig id="F14" position="float" orientation="portrait"><label>Figure 14.</label><caption><p>Abdomen of female. <bold>A</bold> <italic><tp:taxon-name>Melanostoma scalare</tp:taxon-name></italic> <bold>B</bold> <italic><tp:taxon-name>Melanostoma certum</tp:taxon-name></italic> <bold>C</bold> <italic><tp:taxon-name>Melanostoma mellarium</tp:taxon-name></italic> <bold>D</bold> <italic><tp:taxon-name>Melanostoma mellinum</tp:taxon-name></italic>.</p></caption><graphic xmlns:xlink="http://www.w3.org/1999/xlink" xlink:href="zookeys-431-093-g014.jpg" position="float" orientation="portrait" xlink:type="simple"/></fig><fig id="F15" position="float" orientation="portrait"><label>Figure 15.</label><caption><p>Frons of female. <bold>A</bold> <italic><tp:taxon-name>Melanostoma mellinum</tp:taxon-name></italic> and <bold>B</bold> <italic><tp:taxon-name>Melanostoma certum</tp:taxon-name></italic>.</p></caption><graphic xmlns:xlink="http://www.w3.org/1999/xlink" xlink:href="zookeys-431-093-g015.jpg" position="float" orientation="portrait" xlink:type="simple"/></fig><fig id="F16" position="float" orientation="portrait"><label>Figure 16.</label><caption><p>Lateral view of male scutum. <bold>A</bold> <italic><tp:taxon-name>Melanostoma mellinum</tp:taxon-name></italic> and <bold>B</bold> <italic><tp:taxon-name>Melanostoma certum</tp:taxon-name></italic>.</p></caption><graphic xmlns:xlink="http://www.w3.org/1999/xlink" xlink:href="zookeys-431-093-g016.jpg" position="float" orientation="portrait" xlink:type="simple"/></fig><table-wrap id="T1" position="float" orientation="portrait"><label>Table 1.</label><caption><p>List of specimens used for molecular work including GenBank accession numbers.</p></caption><table><tbody><tr><th rowspan="1" colspan="1">Labcode</th><th rowspan="1" colspan="1">Taxon</th><th rowspan="1" colspan="1">Country</th><th rowspan="1" colspan="1">Finnish grid coordinates and /or geogr. coordinates</th><th rowspan="1" colspan="1">Province</th><th rowspan="1" colspan="1">Locality</th><th rowspan="1" colspan="1">Date</th><th rowspan="1" colspan="1">Collector</th><th rowspan="1" colspan="1">GenBank accession mtDNA COI</th><th rowspan="1" colspan="1">GenBank accession ITS2</th></tr><tr><td rowspan="1" colspan="1">MZH_Y397</td><td rowspan="1" colspan="1"><italic><tp:taxon-name>Melanostoma certum</tp:taxon-name></italic></td><td rowspan="1" colspan="1">Finland</td><td rowspan="1" colspan="1">7674:3253 <named-content xmlns:xlink="http://www.w3.org/1999/xlink" content-type="dwc:verbatimCoordinates" xlink:type="simple">69°2.59'N, 20°48.316'E</named-content></td><td rowspan="1" colspan="1">Le: Enontekiö</td><td rowspan="1" colspan="1">Kilpisjärvi</td><td rowspan="1" colspan="1">6.VII.2005</td><td rowspan="1" colspan="1">G. Ståhls &amp; V. Milankov leg.</td><td rowspan="1" colspan="1"><ext-link xmlns:xlink="http://www.w3.org/1999/xlink" ext-link-type="uri" xlink:href="http://www.ncbi.nlm.nih.gov/nuccore/KJ848068" xlink:type="simple">KJ848068</ext-link></td><td rowspan="1" colspan="1"><ext-link xmlns:xlink="http://www.w3.org/1999/xlink" ext-link-type="uri" xlink:href="http://www.ncbi.nlm.nih.gov/nuccore/KJ847974" xlink:type="simple">KJ847974</ext-link></td></tr><tr><td rowspan="1" colspan="1">MZH_Y472</td><td rowspan="1" colspan="1"><italic><tp:taxon-name>Melanostoma certum</tp:taxon-name></italic></td><td rowspan="1" colspan="1">Finland</td><td rowspan="1" colspan="1">7588:3334 <named-content xmlns:xlink="http://www.w3.org/1999/xlink" content-type="dwc:verbatimCoordinates" xlink:type="simple">68°20'N, 22°58"E</named-content></td><td rowspan="1" colspan="1">Le: Enontekiö</td><td rowspan="1" colspan="1">Vähäniva</td><td rowspan="1" colspan="1">16.VI.2006</td><td rowspan="1" colspan="1">E.M. &amp; L. Laasonen leg.</td><td rowspan="1" colspan="1"><ext-link xmlns:xlink="http://www.w3.org/1999/xlink" ext-link-type="uri" xlink:href="http://www.ncbi.nlm.nih.gov/nuccore/KJ848069" xlink:type="simple">KJ848069</ext-link></td><td rowspan="1" colspan="1"><ext-link xmlns:xlink="http://www.w3.org/1999/xlink" ext-link-type="uri" xlink:href="http://www.ncbi.nlm.nih.gov/nuccore/KJ847975" xlink:type="simple">KJ847975</ext-link></td></tr><tr><td rowspan="1" colspan="1">MZH_Y491</td><td rowspan="1" colspan="1"><italic><tp:taxon-name>Melanostoma certum</tp:taxon-name></italic></td><td rowspan="1" colspan="1">Finland</td><td rowspan="1" colspan="1">77224:34611 <named-content xmlns:xlink="http://www.w3.org/1999/xlink" content-type="dwc:verbatimCoordinates" xlink:type="simple">69°34'42"N, 25°59'49"E</named-content></td><td rowspan="1" colspan="1">Li: Inari</td><td rowspan="1" colspan="1">Akujoen risteys</td><td rowspan="1" colspan="1">2.VII.2006</td><td rowspan="1" colspan="1">I. Kakko leg.</td><td rowspan="1" colspan="1">NA</td><td rowspan="1" colspan="1"><ext-link xmlns:xlink="http://www.w3.org/1999/xlink" ext-link-type="uri" xlink:href="http://www.ncbi.nlm.nih.gov/nuccore/KJ847976" xlink:type="simple">KJ847976</ext-link></td></tr><tr><td rowspan="1" colspan="1">MZH_Y643</td><td rowspan="1" colspan="1"><italic><tp:taxon-name>Melanostoma certum</tp:taxon-name></italic></td><td rowspan="1" colspan="1">Finland</td><td rowspan="1" colspan="1">76865:2790 <named-content xmlns:xlink="http://www.w3.org/1999/xlink" content-type="dwc:verbatimCoordinates" xlink:type="simple">69°10'9"N, 21°25'22"E</named-content></td><td rowspan="1" colspan="1">Le: Enontekiö</td><td rowspan="1" colspan="1">Annjaloanji</td><td rowspan="1" colspan="1">13.VII.2007</td><td rowspan="1" colspan="1">A. Haarto leg.</td><td rowspan="1" colspan="1">NA</td><td rowspan="1" colspan="1"><ext-link xmlns:xlink="http://www.w3.org/1999/xlink" ext-link-type="uri" xlink:href="http://www.ncbi.nlm.nih.gov/nuccore/KJ847977" xlink:type="simple">KJ847977</ext-link></td></tr><tr><td rowspan="1" colspan="1">MZH_Y1648</td><td rowspan="1" colspan="1"><italic><tp:taxon-name>Melanostoma certum</tp:taxon-name></italic></td><td rowspan="1" colspan="1">Finland</td><td rowspan="1" colspan="1">76865:2790 <named-content xmlns:xlink="http://www.w3.org/1999/xlink" content-type="dwc:verbatimCoordinates" xlink:type="simple">69°10'9"N, 21°25'22"E</named-content></td><td rowspan="1" colspan="1">Le: Enontekiö</td><td rowspan="1" colspan="1">Annjaloanji</td><td rowspan="1" colspan="1">22.VII.2005</td><td rowspan="1" colspan="1">A. Haarto leg.</td><td rowspan="1" colspan="1">NA</td><td rowspan="1" colspan="1"><ext-link xmlns:xlink="http://www.w3.org/1999/xlink" ext-link-type="uri" xlink:href="http://www.ncbi.nlm.nih.gov/nuccore/KJ847978" xlink:type="simple">KJ847978</ext-link></td></tr><tr><td rowspan="1" colspan="1">MZH_Y1872</td><td rowspan="1" colspan="1"><italic><tp:taxon-name>Melanostoma certum</tp:taxon-name></italic></td><td rowspan="1" colspan="1">Finland</td><td rowspan="1" colspan="1">77042:34600 <named-content xmlns:xlink="http://www.w3.org/1999/xlink" content-type="dwc:verbatimCoordinates" xlink:type="simple">69°24'54"N, 25°58'36"E</named-content></td><td rowspan="1" colspan="1">Li: Utsjoki</td><td rowspan="1" colspan="1">Karigasniemi, Ailigas</td><td rowspan="1" colspan="1">25.VI.2013</td><td rowspan="1" colspan="1">K. Mattila leg.</td><td rowspan="1" colspan="1"><ext-link xmlns:xlink="http://www.w3.org/1999/xlink" ext-link-type="uri" xlink:href="http://www.ncbi.nlm.nih.gov/nuccore/KJ848107" xlink:type="simple">KJ848107</ext-link></td><td rowspan="1" colspan="1"><ext-link xmlns:xlink="http://www.w3.org/1999/xlink" ext-link-type="uri" xlink:href="http://www.ncbi.nlm.nih.gov/nuccore/KJ847979" xlink:type="simple">KJ847979</ext-link></td></tr><tr><td rowspan="1" colspan="1">MZH_Y395</td><td rowspan="1" colspan="1"><italic><tp:taxon-name>Melanostoma mellarium</tp:taxon-name></italic></td><td rowspan="1" colspan="1">Finland</td><td rowspan="1" colspan="1">7674:3253</td><td rowspan="1" colspan="1">Le: Enontekiö</td><td rowspan="1" colspan="1">Kilpisjärvi</td><td rowspan="1" colspan="1">6.VII.2005</td><td rowspan="1" colspan="1">G. Ståhls &amp; V. Milankov leg.</td><td rowspan="1" colspan="1"><ext-link xmlns:xlink="http://www.w3.org/1999/xlink" ext-link-type="uri" xlink:href="http://www.ncbi.nlm.nih.gov/nuccore/KJ848078" xlink:type="simple">KJ848078</ext-link></td><td rowspan="1" colspan="1"><ext-link xmlns:xlink="http://www.w3.org/1999/xlink" ext-link-type="uri" xlink:href="http://www.ncbi.nlm.nih.gov/nuccore/KJ847981" xlink:type="simple">KJ847981</ext-link></td></tr><tr><td rowspan="1" colspan="1">MZH_Y396</td><td rowspan="1" colspan="1"><italic><tp:taxon-name>Melanostoma mellarium</tp:taxon-name></italic></td><td rowspan="1" colspan="1">Finland</td><td rowspan="1" colspan="1">7674:3253</td><td rowspan="1" colspan="1">Le: Enontekiö</td><td rowspan="1" colspan="1">Kilpisjärvi</td><td rowspan="1" colspan="1">6.VII.2005</td><td rowspan="1" colspan="1">G. Ståhls &amp; V. Milankov leg.</td><td rowspan="1" colspan="1">NA</td><td rowspan="1" colspan="1"><ext-link xmlns:xlink="http://www.w3.org/1999/xlink" ext-link-type="uri" xlink:href="http://www.ncbi.nlm.nih.gov/nuccore/KJ847982" xlink:type="simple">KJ847982</ext-link></td></tr><tr><td rowspan="1" colspan="1">MZH_Y407</td><td rowspan="1" colspan="1"><italic><tp:taxon-name>Melanostoma mellarium</tp:taxon-name></italic></td><td rowspan="1" colspan="1">Finland</td><td rowspan="1" colspan="1">729:38:00</td><td rowspan="1" colspan="1">Lkem: Kemi</td><td rowspan="1" colspan="1">Ajos</td><td rowspan="1" colspan="1">15.VI.2004</td><td rowspan="1" colspan="1">E.M. &amp; L. Laasonen leg.</td><td rowspan="1" colspan="1">NA</td><td rowspan="1" colspan="1"><ext-link xmlns:xlink="http://www.w3.org/1999/xlink" ext-link-type="uri" xlink:href="http://www.ncbi.nlm.nih.gov/nuccore/KJ847983" xlink:type="simple">KJ847983</ext-link></td></tr><tr><td rowspan="1" colspan="1">MZH_Y415</td><td rowspan="1" colspan="1"><italic><tp:taxon-name>Melanostoma mellarium</tp:taxon-name></italic></td><td rowspan="1" colspan="1">Finland</td><td rowspan="1" colspan="1">67071:090</td><td rowspan="1" colspan="1">Al: Eckerö</td><td rowspan="1" colspan="1">Skag</td><td rowspan="1" colspan="1">1.VI.2005</td><td rowspan="1" colspan="1">E.M. &amp; L. Laasonen leg.</td><td rowspan="1" colspan="1"><ext-link xmlns:xlink="http://www.w3.org/1999/xlink" ext-link-type="uri" xlink:href="http://www.ncbi.nlm.nih.gov/nuccore/KJ848079" xlink:type="simple">KJ848079</ext-link></td><td rowspan="1" colspan="1"><ext-link xmlns:xlink="http://www.w3.org/1999/xlink" ext-link-type="uri" xlink:href="http://www.ncbi.nlm.nih.gov/nuccore/KJ847985" xlink:type="simple">KJ847985</ext-link></td></tr><tr><td rowspan="1" colspan="1">MZH_Y416</td><td rowspan="1" colspan="1"><italic><tp:taxon-name>Melanostoma mellarium</tp:taxon-name></italic></td><td rowspan="1" colspan="1">Finland</td><td rowspan="1" colspan="1">708:38</td><td rowspan="1" colspan="1">Ob: Sievi</td><td rowspan="1" colspan="1">Kiiskilä</td><td rowspan="1" colspan="1">17.VI.2005</td><td rowspan="1" colspan="1">E.M. &amp; L. Laasonen leg.</td><td rowspan="1" colspan="1"><ext-link xmlns:xlink="http://www.w3.org/1999/xlink" ext-link-type="uri" xlink:href="http://www.ncbi.nlm.nih.gov/nuccore/KJ848080" xlink:type="simple">KJ848080</ext-link></td><td rowspan="1" colspan="1"><ext-link xmlns:xlink="http://www.w3.org/1999/xlink" ext-link-type="uri" xlink:href="http://www.ncbi.nlm.nih.gov/nuccore/KJ847986" xlink:type="simple">KJ847986</ext-link></td></tr><tr><td rowspan="1" colspan="1">MZH_Y417</td><td rowspan="1" colspan="1"><italic><tp:taxon-name>Melanostoma mellarium</tp:taxon-name></italic></td><td rowspan="1" colspan="1">Finland</td><td rowspan="1" colspan="1">708:38</td><td rowspan="1" colspan="1">Ob: Sievi</td><td rowspan="1" colspan="1">Kiiskilä</td><td rowspan="1" colspan="1">17.VI.2005</td><td rowspan="1" colspan="1">E.M. &amp; L. Laasonen leg.</td><td rowspan="1" colspan="1">NA</td><td rowspan="1" colspan="1"><ext-link xmlns:xlink="http://www.w3.org/1999/xlink" ext-link-type="uri" xlink:href="http://www.ncbi.nlm.nih.gov/nuccore/KJ847987" xlink:type="simple">KJ847987</ext-link></td></tr><tr><td rowspan="1" colspan="1">MZH_Y438</td><td rowspan="1" colspan="1"><italic><tp:taxon-name>Melanostoma mellarium</tp:taxon-name></italic></td><td rowspan="1" colspan="1">Finland</td><td rowspan="1" colspan="1">67549:35144</td><td rowspan="1" colspan="1">Sa: Luumäki</td><td rowspan="1" colspan="1">Päivärinne</td><td rowspan="1" colspan="1">9.VI.2006</td><td rowspan="1" colspan="1">J. Kahanpää leg.</td><td rowspan="1" colspan="1">NA</td><td rowspan="1" colspan="1"><ext-link xmlns:xlink="http://www.w3.org/1999/xlink" ext-link-type="uri" xlink:href="http://www.ncbi.nlm.nih.gov/nuccore/KJ847988" xlink:type="simple">KJ847988</ext-link></td></tr><tr><td rowspan="1" colspan="1">MZH_Y439</td><td rowspan="1" colspan="1"><italic><tp:taxon-name>Melanostoma mellarium</tp:taxon-name></italic></td><td rowspan="1" colspan="1">Finland</td><td rowspan="1" colspan="1">67549:35144</td><td rowspan="1" colspan="1">Sa: Luumäki</td><td rowspan="1" colspan="1">Päivärinne</td><td rowspan="1" colspan="1">9.VI.2006</td><td rowspan="1" colspan="1">J. Kahanpää leg.</td><td rowspan="1" colspan="1"><ext-link xmlns:xlink="http://www.w3.org/1999/xlink" ext-link-type="uri" xlink:href="http://www.ncbi.nlm.nih.gov/nuccore/KJ848081" xlink:type="simple">KJ848081</ext-link></td><td rowspan="1" colspan="1"><ext-link xmlns:xlink="http://www.w3.org/1999/xlink" ext-link-type="uri" xlink:href="http://www.ncbi.nlm.nih.gov/nuccore/KJ847989" xlink:type="simple">KJ847989</ext-link></td></tr><tr><td rowspan="1" colspan="1">MZH_Y453</td><td rowspan="1" colspan="1"><italic><tp:taxon-name>Melanostoma mellarium</tp:taxon-name></italic></td><td rowspan="1" colspan="1">Finland</td><td rowspan="1" colspan="1"/><td rowspan="1" colspan="1">Li: Inari</td><td rowspan="1" colspan="1">KJ</td><td rowspan="1" colspan="1">8.VII.2005</td><td rowspan="1" colspan="1">E.M. &amp; L. Laasonen leg.</td><td rowspan="1" colspan="1">NA</td><td rowspan="1" colspan="1"><ext-link xmlns:xlink="http://www.w3.org/1999/xlink" ext-link-type="uri" xlink:href="http://www.ncbi.nlm.nih.gov/nuccore/KJ847992" xlink:type="simple">KJ847992</ext-link></td></tr><tr><td rowspan="1" colspan="1">MZH_Y527</td><td rowspan="1" colspan="1"><italic><tp:taxon-name>Melanostoma mellarium</tp:taxon-name></italic></td><td rowspan="1" colspan="1">Norway</td><td rowspan="1" colspan="1">EIS 160</td><td rowspan="1" colspan="1">FO Sör-Varanger</td><td rowspan="1" colspan="1">Pasvik, Skogfoss</td><td rowspan="1" colspan="1">28.VI.2006</td><td rowspan="1" colspan="1">T. R. Nielsen leg.</td><td rowspan="1" colspan="1"><ext-link xmlns:xlink="http://www.w3.org/1999/xlink" ext-link-type="uri" xlink:href="http://www.ncbi.nlm.nih.gov/nuccore/KJ848083" xlink:type="simple">KJ848083</ext-link></td><td rowspan="1" colspan="1"><ext-link xmlns:xlink="http://www.w3.org/1999/xlink" ext-link-type="uri" xlink:href="http://www.ncbi.nlm.nih.gov/nuccore/KJ847993" xlink:type="simple">KJ847993</ext-link></td></tr><tr><td rowspan="1" colspan="1">MZH_Y530</td><td rowspan="1" colspan="1"><italic><tp:taxon-name>Melanostoma mellarium</tp:taxon-name></italic></td><td rowspan="1" colspan="1">Norway</td><td rowspan="1" colspan="1">EIS 160</td><td rowspan="1" colspan="1">FO Sör-Varanger</td><td rowspan="1" colspan="1">Pasvik, Skogfoss</td><td rowspan="1" colspan="1">29.VI.2006</td><td rowspan="1" colspan="1">T. R. Nielsen leg.</td><td rowspan="1" colspan="1"><ext-link xmlns:xlink="http://www.w3.org/1999/xlink" ext-link-type="uri" xlink:href="http://www.ncbi.nlm.nih.gov/nuccore/KJ848084" xlink:type="simple">KJ848084</ext-link></td><td rowspan="1" colspan="1"><ext-link xmlns:xlink="http://www.w3.org/1999/xlink" ext-link-type="uri" xlink:href="http://www.ncbi.nlm.nih.gov/nuccore/KJ847994" xlink:type="simple">KJ847994</ext-link></td></tr><tr><td rowspan="1" colspan="1">MZH_Y531</td><td rowspan="1" colspan="1"><italic><tp:taxon-name>Melanostoma mellarium</tp:taxon-name></italic></td><td rowspan="1" colspan="1">Norway</td><td rowspan="1" colspan="1">EIS 160</td><td rowspan="1" colspan="1">FO Sör-Varanger</td><td rowspan="1" colspan="1">Pasvik, Fagermo</td><td rowspan="1" colspan="1">28.VI.2006</td><td rowspan="1" colspan="1">T. R. Nielsen leg.</td><td rowspan="1" colspan="1">NA</td><td rowspan="1" colspan="1"><ext-link xmlns:xlink="http://www.w3.org/1999/xlink" ext-link-type="uri" xlink:href="http://www.ncbi.nlm.nih.gov/nuccore/KJ847995" xlink:type="simple">KJ847995</ext-link></td></tr><tr><td rowspan="1" colspan="1">MZH_Y612</td><td rowspan="1" colspan="1"><italic><tp:taxon-name>Melanostoma mellarium</tp:taxon-name></italic></td><td rowspan="1" colspan="1">Finland</td><td rowspan="1" colspan="1">76178:35210</td><td rowspan="1" colspan="1">Li: Ivalo</td><td rowspan="1" colspan="1">Näveriniemi</td><td rowspan="1" colspan="1">5.VII.2007</td><td rowspan="1" colspan="1">G. Ståhls leg.</td><td rowspan="1" colspan="1">NA</td><td rowspan="1" colspan="1"><ext-link xmlns:xlink="http://www.w3.org/1999/xlink" ext-link-type="uri" xlink:href="http://www.ncbi.nlm.nih.gov/nuccore/KJ847990" xlink:type="simple">KJ847990</ext-link></td></tr><tr><td rowspan="1" colspan="1">MZH_Y621</td><td rowspan="1" colspan="1"><italic><tp:taxon-name>Melanostoma mellarium</tp:taxon-name></italic></td><td rowspan="1" colspan="1">Finland</td><td rowspan="1" colspan="1">77586:35009</td><td rowspan="1" colspan="1">Li: Utsjoki</td><td rowspan="1" colspan="1">roadside</td><td rowspan="1" colspan="1">8.VII.2007</td><td rowspan="1" colspan="1">G. Ståhls leg.</td><td rowspan="1" colspan="1"><ext-link xmlns:xlink="http://www.w3.org/1999/xlink" ext-link-type="uri" xlink:href="http://www.ncbi.nlm.nih.gov/nuccore/KJ848095" xlink:type="simple">KJ848095</ext-link></td><td rowspan="1" colspan="1"><ext-link xmlns:xlink="http://www.w3.org/1999/xlink" ext-link-type="uri" xlink:href="http://www.ncbi.nlm.nih.gov/nuccore/KJ847996" xlink:type="simple">KJ847996</ext-link></td></tr><tr><td rowspan="1" colspan="1">MZH_Y642</td><td rowspan="1" colspan="1"><italic><tp:taxon-name>Melanostoma mellarium</tp:taxon-name></italic></td><td rowspan="1" colspan="1">Luxembourg</td><td rowspan="1" colspan="1"/><td rowspan="1" colspan="1">Bonnerue meadow</td><td rowspan="1" colspan="1">L’Ourtie occidental, 229-78</td><td rowspan="1" colspan="1">21.V.2006</td><td rowspan="1" colspan="1">W. van Steenis leg.</td><td rowspan="1" colspan="1"><ext-link xmlns:xlink="http://www.w3.org/1999/xlink" ext-link-type="uri" xlink:href="http://www.ncbi.nlm.nih.gov/nuccore/KJ848091" xlink:type="simple">KJ848091</ext-link></td><td rowspan="1" colspan="1"><ext-link xmlns:xlink="http://www.w3.org/1999/xlink" ext-link-type="uri" xlink:href="http://www.ncbi.nlm.nih.gov/nuccore/KJ847991" xlink:type="simple">KJ847991</ext-link></td></tr><tr><td rowspan="1" colspan="1">MZH_Y646</td><td rowspan="1" colspan="1"><italic><tp:taxon-name>Melanostoma mellarium</tp:taxon-name></italic></td><td rowspan="1" colspan="1">Finland</td><td rowspan="1" colspan="1">76764:2523</td><td rowspan="1" colspan="1">Le: Enontekiö</td><td rowspan="1" colspan="1">Saana (koivikko)</td><td rowspan="1" colspan="1">16.VII.2007</td><td rowspan="1" colspan="1">A. Haarto leg.</td><td rowspan="1" colspan="1">NA</td><td rowspan="1" colspan="1"><ext-link xmlns:xlink="http://www.w3.org/1999/xlink" ext-link-type="uri" xlink:href="http://www.ncbi.nlm.nih.gov/nuccore/KJ847997" xlink:type="simple">KJ847997</ext-link></td></tr><tr><td rowspan="1" colspan="1">MZH_Y647</td><td rowspan="1" colspan="1"><italic><tp:taxon-name>Melanostoma mellarium</tp:taxon-name></italic></td><td rowspan="1" colspan="1">Finland</td><td rowspan="1" colspan="1">76764:2523</td><td rowspan="1" colspan="1">Le: Enontekiö</td><td rowspan="1" colspan="1">Saana (koivikko)</td><td rowspan="1" colspan="1">16.VII.2007</td><td rowspan="1" colspan="1">A. Haarto leg.</td><td rowspan="1" colspan="1"><ext-link xmlns:xlink="http://www.w3.org/1999/xlink" ext-link-type="uri" xlink:href="http://www.ncbi.nlm.nih.gov/nuccore/KJ848092" xlink:type="simple">KJ848092</ext-link></td><td rowspan="1" colspan="1"><ext-link xmlns:xlink="http://www.w3.org/1999/xlink" ext-link-type="uri" xlink:href="http://www.ncbi.nlm.nih.gov/nuccore/KJ847998" xlink:type="simple">KJ847998</ext-link></td></tr><tr><td rowspan="1" colspan="1">MZH_Y770</td><td rowspan="1" colspan="1"><italic><tp:taxon-name>Melanostoma mellarium</tp:taxon-name></italic></td><td rowspan="1" colspan="1">Norway</td><td rowspan="1" colspan="1">EIS 169</td><td rowspan="1" colspan="1">FÖ Sör-Varanger</td><td rowspan="1" colspan="1">Svanvik</td><td rowspan="1" colspan="1">30.VI.2008</td><td rowspan="1" colspan="1">T. R. Nielsen leg.</td><td rowspan="1" colspan="1">NS</td><td rowspan="1" colspan="1"><ext-link xmlns:xlink="http://www.w3.org/1999/xlink" ext-link-type="uri" xlink:href="http://www.ncbi.nlm.nih.gov/nuccore/KJ847984" xlink:type="simple">KJ847984</ext-link></td></tr><tr><td rowspan="1" colspan="1">MZH_Y1650</td><td rowspan="1" colspan="1"><italic><tp:taxon-name>Melanostoma mellarium</tp:taxon-name></italic></td><td rowspan="1" colspan="1">Finland</td><td rowspan="1" colspan="1">775:350</td><td rowspan="1" colspan="1">Le: Enontekiö</td><td rowspan="1" colspan="1">Saana</td><td rowspan="1" colspan="1">11.VII.2011</td><td rowspan="1" colspan="1">E.M. &amp; L. Laasonen leg.</td><td rowspan="1" colspan="1">NA</td><td rowspan="1" colspan="1"><ext-link xmlns:xlink="http://www.w3.org/1999/xlink" ext-link-type="uri" xlink:href="http://www.ncbi.nlm.nih.gov/nuccore/KJ847980" xlink:type="simple">KJ847980</ext-link></td></tr><tr><td rowspan="1" colspan="1">MZH_Y399</td><td rowspan="1" colspan="1"><italic><tp:taxon-name>Melanostoma mellinum</tp:taxon-name></italic></td><td rowspan="1" colspan="1">Finland</td><td rowspan="1" colspan="1">6771:255</td><td rowspan="1" colspan="1">Ta: Lammi</td><td rowspan="1" colspan="1">Biol. station</td><td rowspan="1" colspan="1">28.V.2005</td><td rowspan="1" colspan="1">G. Ståhls leg.</td><td rowspan="1" colspan="1">NA</td><td rowspan="1" colspan="1"><ext-link xmlns:xlink="http://www.w3.org/1999/xlink" ext-link-type="uri" xlink:href="http://www.ncbi.nlm.nih.gov/nuccore/KJ847999" xlink:type="simple">KJ847999</ext-link></td></tr><tr><td rowspan="1" colspan="1">MZH_Y400</td><td rowspan="1" colspan="1"><italic><tp:taxon-name>Melanostoma mellinum</tp:taxon-name></italic></td><td rowspan="1" colspan="1">Finland</td><td rowspan="1" colspan="1">6771:255</td><td rowspan="1" colspan="1">Ta: Lammi</td><td rowspan="1" colspan="1">Biol. station</td><td rowspan="1" colspan="1">28.V.2005</td><td rowspan="1" colspan="1">G. Ståhls leg.</td><td rowspan="1" colspan="1">NA</td><td rowspan="1" colspan="1"><ext-link xmlns:xlink="http://www.w3.org/1999/xlink" ext-link-type="uri" xlink:href="http://www.ncbi.nlm.nih.gov/nuccore/KJ848000" xlink:type="simple">KJ848000</ext-link></td></tr><tr><td rowspan="1" colspan="1">MZH_Y405</td><td rowspan="1" colspan="1"><italic><tp:taxon-name>Melanostoma mellinum</tp:taxon-name></italic></td><td rowspan="1" colspan="1">Finland</td><td rowspan="1" colspan="1">6682:108</td><td rowspan="1" colspan="1">Al: Mariehamn</td><td rowspan="1" colspan="1">Espholm</td><td rowspan="1" colspan="1">30.V.2005</td><td rowspan="1" colspan="1">E. M. &amp; L. Laasonen leg.</td><td rowspan="1" colspan="1">NA</td><td rowspan="1" colspan="1"><ext-link xmlns:xlink="http://www.w3.org/1999/xlink" ext-link-type="uri" xlink:href="http://www.ncbi.nlm.nih.gov/nuccore/KJ848001" xlink:type="simple">KJ848001</ext-link></td></tr><tr><td rowspan="1" colspan="1">MZH_Y406</td><td rowspan="1" colspan="1"><italic><tp:taxon-name>Melanostoma mellinum</tp:taxon-name></italic></td><td rowspan="1" colspan="1">Finland</td><td rowspan="1" colspan="1">7623:539</td><td rowspan="1" colspan="1">Li: Inari</td><td rowspan="1" colspan="1">Heinäj.</td><td rowspan="1" colspan="1">7.VII.2005</td><td rowspan="1" colspan="1">E.M. &amp; L. Laasonen leg.</td><td rowspan="1" colspan="1">NA</td><td rowspan="1" colspan="1"><ext-link xmlns:xlink="http://www.w3.org/1999/xlink" ext-link-type="uri" xlink:href="http://www.ncbi.nlm.nih.gov/nuccore/KJ848002" xlink:type="simple">KJ848002</ext-link></td></tr><tr><td rowspan="1" colspan="1">MZH_Y409</td><td rowspan="1" colspan="1"><italic><tp:taxon-name>Melanostoma mellinum</tp:taxon-name></italic></td><td rowspan="1" colspan="1">Finland</td><td rowspan="1" colspan="1"/><td rowspan="1" colspan="1">Li: Utsjoki</td><td rowspan="1" colspan="1">Tsuomas</td><td rowspan="1" colspan="1">5–6.VII.2005</td><td rowspan="1" colspan="1">E.M. &amp; L. Laasonen leg.</td><td rowspan="1" colspan="1">NA</td><td rowspan="1" colspan="1"><ext-link xmlns:xlink="http://www.w3.org/1999/xlink" ext-link-type="uri" xlink:href="http://www.ncbi.nlm.nih.gov/nuccore/KJ848003" xlink:type="simple">KJ848003</ext-link></td></tr><tr><td rowspan="1" colspan="1">MZH_Y410</td><td rowspan="1" colspan="1"><italic><tp:taxon-name>Melanostoma mellinum</tp:taxon-name></italic></td><td rowspan="1" colspan="1">Finland</td><td rowspan="1" colspan="1">69103:5353</td><td rowspan="1" colspan="1">Ta: Joroinen</td><td rowspan="1" colspan="1"/><td rowspan="1" colspan="1">29.VI.2006</td><td rowspan="1" colspan="1">A. Haarto leg.</td><td rowspan="1" colspan="1"><ext-link xmlns:xlink="http://www.w3.org/1999/xlink" ext-link-type="uri" xlink:href="http://www.ncbi.nlm.nih.gov/nuccore/KJ848072" xlink:type="simple">KJ848072</ext-link></td><td rowspan="1" colspan="1"><ext-link xmlns:xlink="http://www.w3.org/1999/xlink" ext-link-type="uri" xlink:href="http://www.ncbi.nlm.nih.gov/nuccore/KJ848004" xlink:type="simple">KJ848004</ext-link></td></tr><tr><td rowspan="1" colspan="1">MZH_Y413</td><td rowspan="1" colspan="1"><italic><tp:taxon-name>Melanostoma mellinum</tp:taxon-name></italic></td><td rowspan="1" colspan="1">Finland</td><td rowspan="1" colspan="1">6696:124</td><td rowspan="1" colspan="1">Al: Sund</td><td rowspan="1" colspan="1">Bomarsund</td><td rowspan="1" colspan="1">1.VI.2005</td><td rowspan="1" colspan="1">E.M. &amp; L. Laasonen leg.</td><td rowspan="1" colspan="1">NA</td><td rowspan="1" colspan="1"><ext-link xmlns:xlink="http://www.w3.org/1999/xlink" ext-link-type="uri" xlink:href="http://www.ncbi.nlm.nih.gov/nuccore/KJ848005" xlink:type="simple">KJ848005</ext-link></td></tr><tr><td rowspan="1" colspan="1">MZH_Y414</td><td rowspan="1" colspan="1"><italic><tp:taxon-name>Melanostoma mellinum</tp:taxon-name></italic></td><td rowspan="1" colspan="1">Finland</td><td rowspan="1" colspan="1">6696:124</td><td rowspan="1" colspan="1">Al: Sund</td><td rowspan="1" colspan="1">Bomarsund</td><td rowspan="1" colspan="1">1.VI.2005</td><td rowspan="1" colspan="1">E.M. &amp; L. Laasonen leg.</td><td rowspan="1" colspan="1">NA</td><td rowspan="1" colspan="1"><ext-link xmlns:xlink="http://www.w3.org/1999/xlink" ext-link-type="uri" xlink:href="http://www.ncbi.nlm.nih.gov/nuccore/KJ848006" xlink:type="simple">KJ848006</ext-link></td></tr><tr><td rowspan="1" colspan="1">MZH_Y419</td><td rowspan="1" colspan="1"><italic><tp:taxon-name>Melanostoma mellinum</tp:taxon-name></italic></td><td rowspan="1" colspan="1">Finland</td><td rowspan="1" colspan="1"/><td rowspan="1" colspan="1">Li: Kiilopää</td><td rowspan="1" colspan="1"/><td rowspan="1" colspan="1">16–24.VII.2005</td><td rowspan="1" colspan="1">E.M. &amp; L. Laasonen leg.</td><td rowspan="1" colspan="1">NA</td><td rowspan="1" colspan="1"><ext-link xmlns:xlink="http://www.w3.org/1999/xlink" ext-link-type="uri" xlink:href="http://www.ncbi.nlm.nih.gov/nuccore/KJ848007" xlink:type="simple">KJ848007</ext-link></td></tr><tr><td rowspan="1" colspan="1">MZH_Y434</td><td rowspan="1" colspan="1"><italic><tp:taxon-name>Melanostoma mellinum</tp:taxon-name></italic></td><td rowspan="1" colspan="1">Finland</td><td rowspan="1" colspan="1">6696:234</td><td rowspan="1" colspan="1">Ab: Parainen</td><td rowspan="1" colspan="1">Petteby</td><td rowspan="1" colspan="1">31.V.2006</td><td rowspan="1" colspan="1">A. Haarto leg.</td><td rowspan="1" colspan="1">NA</td><td rowspan="1" colspan="1"><ext-link xmlns:xlink="http://www.w3.org/1999/xlink" ext-link-type="uri" xlink:href="http://www.ncbi.nlm.nih.gov/nuccore/KJ848008" xlink:type="simple">KJ848008</ext-link></td></tr><tr><td rowspan="1" colspan="1">MZH_Y435</td><td rowspan="1" colspan="1"><italic><tp:taxon-name>Melanostoma mellinum</tp:taxon-name></italic></td><td rowspan="1" colspan="1">Finland</td><td rowspan="1" colspan="1">6733:222</td><td rowspan="1" colspan="1">Ab: Mietoinen</td><td rowspan="1" colspan="1">Perkko</td><td rowspan="1" colspan="1">28.V.2006</td><td rowspan="1" colspan="1">A. Haarto leg.</td><td rowspan="1" colspan="1">NA</td><td rowspan="1" colspan="1"><ext-link xmlns:xlink="http://www.w3.org/1999/xlink" ext-link-type="uri" xlink:href="http://www.ncbi.nlm.nih.gov/nuccore/KJ848009" xlink:type="simple">KJ848009</ext-link></td></tr><tr><td rowspan="1" colspan="1">MZH_Y436</td><td rowspan="1" colspan="1"><italic><tp:taxon-name>Melanostoma mellinum</tp:taxon-name></italic></td><td rowspan="1" colspan="1">Finland</td><td rowspan="1" colspan="1">6696:234</td><td rowspan="1" colspan="1">Ab: Parainen</td><td rowspan="1" colspan="1">Petteby</td><td rowspan="1" colspan="1">31.V.2006</td><td rowspan="1" colspan="1">A. Haarto leg.</td><td rowspan="1" colspan="1"><ext-link xmlns:xlink="http://www.w3.org/1999/xlink" ext-link-type="uri" xlink:href="http://www.ncbi.nlm.nih.gov/nuccore/KJ848087" xlink:type="simple">KJ848087</ext-link></td><td rowspan="1" colspan="1"><ext-link xmlns:xlink="http://www.w3.org/1999/xlink" ext-link-type="uri" xlink:href="http://www.ncbi.nlm.nih.gov/nuccore/KJ848010" xlink:type="simple">KJ848010</ext-link></td></tr><tr><td rowspan="1" colspan="1">MZH_Y437</td><td rowspan="1" colspan="1"><italic><tp:taxon-name>Melanostoma mellinum</tp:taxon-name></italic></td><td rowspan="1" colspan="1">Finland</td><td rowspan="1" colspan="1">6733:222</td><td rowspan="1" colspan="1">Ab: Mietoinen</td><td rowspan="1" colspan="1">Perkko</td><td rowspan="1" colspan="1">25.V.2006</td><td rowspan="1" colspan="1">A. Haarto leg.</td><td rowspan="1" colspan="1">NA</td><td rowspan="1" colspan="1"><ext-link xmlns:xlink="http://www.w3.org/1999/xlink" ext-link-type="uri" xlink:href="http://www.ncbi.nlm.nih.gov/nuccore/KJ848011" xlink:type="simple">KJ848011</ext-link></td></tr><tr><td rowspan="1" colspan="1">MZH_Y442</td><td rowspan="1" colspan="1"><italic><tp:taxon-name>Melanostoma mellinum</tp:taxon-name></italic></td><td rowspan="1" colspan="1">Finland</td><td rowspan="1" colspan="1"/><td rowspan="1" colspan="1">Ok: Kuhmo</td><td rowspan="1" colspan="1">Härkäniementie</td><td rowspan="1" colspan="1">18.VIII.2006</td><td rowspan="1" colspan="1">G. Ståhls leg.</td><td rowspan="1" colspan="1"><ext-link xmlns:xlink="http://www.w3.org/1999/xlink" ext-link-type="uri" xlink:href="http://www.ncbi.nlm.nih.gov/nuccore/KJ848071" xlink:type="simple">KJ848071</ext-link></td><td rowspan="1" colspan="1"><ext-link xmlns:xlink="http://www.w3.org/1999/xlink" ext-link-type="uri" xlink:href="http://www.ncbi.nlm.nih.gov/nuccore/KJ848012" xlink:type="simple">KJ848012</ext-link></td></tr><tr><td rowspan="1" colspan="1">MZH_Y451</td><td rowspan="1" colspan="1"><italic><tp:taxon-name>Melanostoma mellinum</tp:taxon-name></italic></td><td rowspan="1" colspan="1">Finland</td><td rowspan="1" colspan="1"/><td rowspan="1" colspan="1">Le: Kilpisjärvi</td><td rowspan="1" colspan="1"/><td rowspan="1" colspan="1">VII.2005</td><td rowspan="1" colspan="1">G. Ståhls leg.</td><td rowspan="1" colspan="1">NA</td><td rowspan="1" colspan="1"><ext-link xmlns:xlink="http://www.w3.org/1999/xlink" ext-link-type="uri" xlink:href="http://www.ncbi.nlm.nih.gov/nuccore/KJ848013" xlink:type="simple">KJ848013</ext-link></td></tr><tr><td rowspan="1" colspan="1">MZH_Y452</td><td rowspan="1" colspan="1"><italic><tp:taxon-name>Melanostoma mellinum</tp:taxon-name></italic></td><td rowspan="1" colspan="1">Finland</td><td rowspan="1" colspan="1">7747:472</td><td rowspan="1" colspan="1">Li: Utsjoki</td><td rowspan="1" colspan="1"/><td rowspan="1" colspan="1">30.VI.2005</td><td rowspan="1" colspan="1">E.M. &amp; L. Laasonen leg.</td><td rowspan="1" colspan="1">NA</td><td rowspan="1" colspan="1"><ext-link xmlns:xlink="http://www.w3.org/1999/xlink" ext-link-type="uri" xlink:href="http://www.ncbi.nlm.nih.gov/nuccore/KJ848014" xlink:type="simple">KJ848014</ext-link></td></tr><tr><td rowspan="1" colspan="1">MZH_Y456</td><td rowspan="1" colspan="1"><italic><tp:taxon-name>Melanostoma mellinum</tp:taxon-name></italic></td><td rowspan="1" colspan="1">Sweden</td><td rowspan="1" colspan="1"/><td rowspan="1" colspan="1">Uppland</td><td rowspan="1" colspan="1">Järfälla</td><td rowspan="1" colspan="1">VIII.2006</td><td rowspan="1" colspan="1">H. Bartsch leg.</td><td rowspan="1" colspan="1"><ext-link xmlns:xlink="http://www.w3.org/1999/xlink" ext-link-type="uri" xlink:href="http://www.ncbi.nlm.nih.gov/nuccore/KJ848085" xlink:type="simple">KJ848085</ext-link></td><td rowspan="1" colspan="1"><ext-link xmlns:xlink="http://www.w3.org/1999/xlink" ext-link-type="uri" xlink:href="http://www.ncbi.nlm.nih.gov/nuccore/KJ848015" xlink:type="simple">KJ848015</ext-link></td></tr><tr><td rowspan="1" colspan="1">MZH_Y457</td><td rowspan="1" colspan="1"><italic><tp:taxon-name>Melanostoma mellinum</tp:taxon-name></italic></td><td rowspan="1" colspan="1">Sweden</td><td rowspan="1" colspan="1"/><td rowspan="1" colspan="1">Uppland</td><td rowspan="1" colspan="1">Järfälla</td><td rowspan="1" colspan="1">VIII.2006</td><td rowspan="1" colspan="1">H. Bartsch leg.</td><td rowspan="1" colspan="1"><ext-link xmlns:xlink="http://www.w3.org/1999/xlink" ext-link-type="uri" xlink:href="http://www.ncbi.nlm.nih.gov/nuccore/KJ848074" xlink:type="simple">KJ848074</ext-link></td><td rowspan="1" colspan="1"><ext-link xmlns:xlink="http://www.w3.org/1999/xlink" ext-link-type="uri" xlink:href="http://www.ncbi.nlm.nih.gov/nuccore/KJ848016" xlink:type="simple">KJ848016</ext-link></td></tr><tr><td rowspan="1" colspan="1">MZH_Y475</td><td rowspan="1" colspan="1"><italic><tp:taxon-name>Melanostoma mellinum</tp:taxon-name></italic></td><td rowspan="1" colspan="1">Finland</td><td rowspan="1" colspan="1">664:18</td><td rowspan="1" colspan="1">Ab: Korpo</td><td rowspan="1" colspan="1">Utö</td><td rowspan="1" colspan="1">28.7.2006</td><td rowspan="1" colspan="1">A. Haarto leg.</td><td rowspan="1" colspan="1">NA</td><td rowspan="1" colspan="1"><ext-link xmlns:xlink="http://www.w3.org/1999/xlink" ext-link-type="uri" xlink:href="http://www.ncbi.nlm.nih.gov/nuccore/KJ848017" xlink:type="simple">KJ848017</ext-link></td></tr><tr><td rowspan="1" colspan="1">MZH_Y479</td><td rowspan="1" colspan="1"><italic><tp:taxon-name>Melanostoma mellinum</tp:taxon-name></italic></td><td rowspan="1" colspan="1">Netherlands</td><td rowspan="1" colspan="1">RD 128-566</td><td rowspan="1" colspan="1">Breukelen</td><td rowspan="1" colspan="1">Overholland</td><td rowspan="1" colspan="1">5.V.2006</td><td rowspan="1" colspan="1">W. van Steenis leg.</td><td rowspan="1" colspan="1"><ext-link xmlns:xlink="http://www.w3.org/1999/xlink" ext-link-type="uri" xlink:href="http://www.ncbi.nlm.nih.gov/nuccore/KJ848086" xlink:type="simple">KJ848086</ext-link></td><td rowspan="1" colspan="1"><ext-link xmlns:xlink="http://www.w3.org/1999/xlink" ext-link-type="uri" xlink:href="http://www.ncbi.nlm.nih.gov/nuccore/KJ848018" xlink:type="simple">KJ848018</ext-link></td></tr><tr><td rowspan="1" colspan="1">MZH_Y480</td><td rowspan="1" colspan="1"><italic><tp:taxon-name>Melanostoma mellinum</tp:taxon-name></italic></td><td rowspan="1" colspan="1">Netherlands</td><td rowspan="1" colspan="1">RD 128-464</td><td rowspan="1" colspan="1">Breukelen</td><td rowspan="1" colspan="1">Niejenrode</td><td rowspan="1" colspan="1">5.V.2006</td><td rowspan="1" colspan="1">W. van Steenis leg.</td><td rowspan="1" colspan="1"><ext-link xmlns:xlink="http://www.w3.org/1999/xlink" ext-link-type="uri" xlink:href="http://www.ncbi.nlm.nih.gov/nuccore/KJ848075" xlink:type="simple">KJ848075</ext-link></td><td rowspan="1" colspan="1"><ext-link xmlns:xlink="http://www.w3.org/1999/xlink" ext-link-type="uri" xlink:href="http://www.ncbi.nlm.nih.gov/nuccore/KJ848019" xlink:type="simple">KJ848019</ext-link></td></tr><tr><td rowspan="1" colspan="1">MZH_Y488</td><td rowspan="1" colspan="1"><italic><tp:taxon-name>Melanostoma mellinum</tp:taxon-name></italic></td><td rowspan="1" colspan="1">Finland</td><td rowspan="1" colspan="1">77042:34600</td><td rowspan="1" colspan="1">Li: Utsjoki</td><td rowspan="1" colspan="1">Kaivojoki, Karigasniemi</td><td rowspan="1" colspan="1">01.VII.2006</td><td rowspan="1" colspan="1">I. Kakko leg.</td><td rowspan="1" colspan="1"><ext-link xmlns:xlink="http://www.w3.org/1999/xlink" ext-link-type="uri" xlink:href="http://www.ncbi.nlm.nih.gov/nuccore/KJ848076" xlink:type="simple">KJ848076</ext-link></td><td rowspan="1" colspan="1"><ext-link xmlns:xlink="http://www.w3.org/1999/xlink" ext-link-type="uri" xlink:href="http://www.ncbi.nlm.nih.gov/nuccore/KJ848020" xlink:type="simple">KJ848020</ext-link></td></tr><tr><td rowspan="1" colspan="1">MZH_Y489</td><td rowspan="1" colspan="1"><italic><tp:taxon-name>Melanostoma mellinum</tp:taxon-name></italic></td><td rowspan="1" colspan="1">Finland</td><td rowspan="1" colspan="1">76954:34829</td><td rowspan="1" colspan="1">Li: Utsjoki</td><td rowspan="1" colspan="1">Kaamasmukka</td><td rowspan="1" colspan="1">01.VII.2006</td><td rowspan="1" colspan="1">I. Kakko leg.</td><td rowspan="1" colspan="1"><ext-link xmlns:xlink="http://www.w3.org/1999/xlink" ext-link-type="uri" xlink:href="http://www.ncbi.nlm.nih.gov/nuccore/KJ848077" xlink:type="simple">KJ848077</ext-link></td><td rowspan="1" colspan="1"><ext-link xmlns:xlink="http://www.w3.org/1999/xlink" ext-link-type="uri" xlink:href="http://www.ncbi.nlm.nih.gov/nuccore/KJ848021" xlink:type="simple">KJ848021</ext-link></td></tr><tr><td rowspan="1" colspan="1">MZH_Y490</td><td rowspan="1" colspan="1"><italic><tp:taxon-name>Melanostoma mellinum</tp:taxon-name></italic></td><td rowspan="1" colspan="1">Finland</td><td rowspan="1" colspan="1">77224:34611</td><td rowspan="1" colspan="1">Li: Inari</td><td rowspan="1" colspan="1">Akujoen risteys</td><td rowspan="1" colspan="1">02.VII.2006</td><td rowspan="1" colspan="1">I. Kakko leg.</td><td rowspan="1" colspan="1">NA</td><td rowspan="1" colspan="1"><ext-link xmlns:xlink="http://www.w3.org/1999/xlink" ext-link-type="uri" xlink:href="http://www.ncbi.nlm.nih.gov/nuccore/KJ848022" xlink:type="simple">KJ848022</ext-link></td></tr><tr><td rowspan="1" colspan="1">MZH_Y528</td><td rowspan="1" colspan="1"><italic><tp:taxon-name>Melanostoma mellinum</tp:taxon-name></italic></td><td rowspan="1" colspan="1">Norway</td><td rowspan="1" colspan="1">EIS 160</td><td rowspan="1" colspan="1">FO Sör-Varanger</td><td rowspan="1" colspan="1">Pasvik, Skogfoss</td><td rowspan="1" colspan="1">27.VI.2006</td><td rowspan="1" colspan="1">T. R. Nielsen leg.</td><td rowspan="1" colspan="1"><ext-link xmlns:xlink="http://www.w3.org/1999/xlink" ext-link-type="uri" xlink:href="http://www.ncbi.nlm.nih.gov/nuccore/KJ848073" xlink:type="simple">KJ848073</ext-link></td><td rowspan="1" colspan="1"><ext-link xmlns:xlink="http://www.w3.org/1999/xlink" ext-link-type="uri" xlink:href="http://www.ncbi.nlm.nih.gov/nuccore/KJ848023" xlink:type="simple">KJ848023</ext-link></td></tr><tr><td rowspan="1" colspan="1">MZH_Y529</td><td rowspan="1" colspan="1"><italic><tp:taxon-name>Melanostoma mellinum</tp:taxon-name></italic></td><td rowspan="1" colspan="1">Norway</td><td rowspan="1" colspan="1">EIS 160</td><td rowspan="1" colspan="1">FO Sör-Varanger</td><td rowspan="1" colspan="1">Pasvik, Skogfoss</td><td rowspan="1" colspan="1">28.VI.2006</td><td rowspan="1" colspan="1">T. R. Nielsen leg.</td><td rowspan="1" colspan="1">NA</td><td rowspan="1" colspan="1"><ext-link xmlns:xlink="http://www.w3.org/1999/xlink" ext-link-type="uri" xlink:href="http://www.ncbi.nlm.nih.gov/nuccore/KJ848024" xlink:type="simple">KJ848024</ext-link></td></tr><tr><td rowspan="1" colspan="1">MZH_Y593</td><td rowspan="1" colspan="1"><italic><tp:taxon-name>Melanostoma mellinum</tp:taxon-name></italic></td><td rowspan="1" colspan="1">Italy</td><td rowspan="1" colspan="1"/><td rowspan="1" colspan="1">Sardinia</td><td rowspan="1" colspan="1">Prov. Sassari</td><td rowspan="1" colspan="1">3.VI.2007</td><td rowspan="1" colspan="1">C. Kehlmaier leg.</td><td rowspan="1" colspan="1">NA</td><td rowspan="1" colspan="1"><ext-link xmlns:xlink="http://www.w3.org/1999/xlink" ext-link-type="uri" xlink:href="http://www.ncbi.nlm.nih.gov/nuccore/KJ848025" xlink:type="simple">KJ848025</ext-link></td></tr><tr><td rowspan="1" colspan="1">MZH_Y611</td><td rowspan="1" colspan="1"><italic><tp:taxon-name>Melanostoma mellinum</tp:taxon-name></italic></td><td rowspan="1" colspan="1">Finland</td><td rowspan="1" colspan="1">75944:35160</td><td rowspan="1" colspan="1">Li: Saariselkä</td><td rowspan="1" colspan="1">Kaunispäänoja</td><td rowspan="1" colspan="1">5.VII.2007</td><td rowspan="1" colspan="1">G. Ståhls leg.</td><td rowspan="1" colspan="1">NA</td><td rowspan="1" colspan="1"><ext-link xmlns:xlink="http://www.w3.org/1999/xlink" ext-link-type="uri" xlink:href="http://www.ncbi.nlm.nih.gov/nuccore/KJ848034" xlink:type="simple">KJ848034</ext-link></td></tr><tr><td rowspan="1" colspan="1">MZH_Y613</td><td rowspan="1" colspan="1"><italic><tp:taxon-name>Melanostoma mellinum</tp:taxon-name></italic></td><td rowspan="1" colspan="1">Finland</td><td rowspan="1" colspan="1">77426:35005</td><td rowspan="1" colspan="1">Li: Utsjoki</td><td rowspan="1" colspan="1">Kevo, Kutuniemi</td><td rowspan="1" colspan="1">9.VII.2007</td><td rowspan="1" colspan="1">G. Ståhls leg.</td><td rowspan="1" colspan="1">NA</td><td rowspan="1" colspan="1"><ext-link xmlns:xlink="http://www.w3.org/1999/xlink" ext-link-type="uri" xlink:href="http://www.ncbi.nlm.nih.gov/nuccore/KJ848035" xlink:type="simple">KJ848035</ext-link></td></tr><tr><td rowspan="1" colspan="1">MZH_Y614</td><td rowspan="1" colspan="1"><italic><tp:taxon-name>Melanostoma mellinum</tp:taxon-name></italic></td><td rowspan="1" colspan="1">Finland</td><td rowspan="1" colspan="1">77422:34997</td><td rowspan="1" colspan="1">Li: Utsjoki</td><td rowspan="1" colspan="1">Kevonsuu</td><td rowspan="1" colspan="1">11.VII.2007</td><td rowspan="1" colspan="1">G. Ståhls leg.</td><td rowspan="1" colspan="1">NA</td><td rowspan="1" colspan="1"><ext-link xmlns:xlink="http://www.w3.org/1999/xlink" ext-link-type="uri" xlink:href="http://www.ncbi.nlm.nih.gov/nuccore/KJ848036" xlink:type="simple">KJ848036</ext-link></td></tr><tr><td rowspan="1" colspan="1">MZH_Y619</td><td rowspan="1" colspan="1"><italic><tp:taxon-name>Melanostoma mellinum</tp:taxon-name></italic></td><td rowspan="1" colspan="1">Finland</td><td rowspan="1" colspan="1">77586:35009</td><td rowspan="1" colspan="1">Li: Kaunispäänoja</td><td rowspan="1" colspan="1">roadside</td><td rowspan="1" colspan="1">5.VII.07</td><td rowspan="1" colspan="1">A. Ssymank leg.</td><td rowspan="1" colspan="1">NA</td><td rowspan="1" colspan="1"><ext-link xmlns:xlink="http://www.w3.org/1999/xlink" ext-link-type="uri" xlink:href="http://www.ncbi.nlm.nih.gov/nuccore/KJ848026" xlink:type="simple">KJ848026</ext-link></td></tr><tr><td rowspan="1" colspan="1">MZH_Y620</td><td rowspan="1" colspan="1"><italic><tp:taxon-name>Melanostoma mellinum</tp:taxon-name></italic></td><td rowspan="1" colspan="1">Finland</td><td rowspan="1" colspan="1">76872:2807</td><td rowspan="1" colspan="1">Li: Utsjoki</td><td rowspan="1" colspan="1">roadside</td><td rowspan="1" colspan="1">8.VII.2007</td><td rowspan="1" colspan="1">G. Ståhls leg.</td><td rowspan="1" colspan="1"><ext-link xmlns:xlink="http://www.w3.org/1999/xlink" ext-link-type="uri" xlink:href="http://www.ncbi.nlm.nih.gov/nuccore/KJ848094" xlink:type="simple">KJ848094</ext-link></td><td rowspan="1" colspan="1"><ext-link xmlns:xlink="http://www.w3.org/1999/xlink" ext-link-type="uri" xlink:href="http://www.ncbi.nlm.nih.gov/nuccore/KJ848027" xlink:type="simple">KJ848027</ext-link></td></tr><tr><td rowspan="1" colspan="1">MZH_Y644</td><td rowspan="1" colspan="1"><italic><tp:taxon-name>Melanostoma mellinum</tp:taxon-name></italic></td><td rowspan="1" colspan="1">Finland</td><td rowspan="1" colspan="1">76865:2790</td><td rowspan="1" colspan="1">Le: Enontekiö</td><td rowspan="1" colspan="1">Toskaljoki</td><td rowspan="1" colspan="1">16.VII.2007</td><td rowspan="1" colspan="1">A. Haarto leg.</td><td rowspan="1" colspan="1">NA</td><td rowspan="1" colspan="1"><ext-link xmlns:xlink="http://www.w3.org/1999/xlink" ext-link-type="uri" xlink:href="http://www.ncbi.nlm.nih.gov/nuccore/KJ848029" xlink:type="simple">KJ848029</ext-link></td></tr><tr><td rowspan="1" colspan="1">MZH_Y645</td><td rowspan="1" colspan="1"><italic><tp:taxon-name>Melanostoma mellinum</tp:taxon-name></italic></td><td rowspan="1" colspan="1">Finland</td><td rowspan="1" colspan="1">76764:2523</td><td rowspan="1" colspan="1">Le: Enontekiö</td><td rowspan="1" colspan="1">Annjaloanji</td><td rowspan="1" colspan="1">13.VII.2007</td><td rowspan="1" colspan="1">A. Haarto leg.</td><td rowspan="1" colspan="1">NA</td><td rowspan="1" colspan="1"><ext-link xmlns:xlink="http://www.w3.org/1999/xlink" ext-link-type="uri" xlink:href="http://www.ncbi.nlm.nih.gov/nuccore/KJ848030" xlink:type="simple">KJ848030</ext-link></td></tr><tr><td rowspan="1" colspan="1">MZH_Y647</td><td rowspan="1" colspan="1"><italic><tp:taxon-name>Melanostoma mellarium</tp:taxon-name></italic></td><td rowspan="1" colspan="1">Finland</td><td rowspan="1" colspan="1">7678:251</td><td rowspan="1" colspan="1">Le: Enontekiö</td><td rowspan="1" colspan="1">Saana (koivikko)</td><td rowspan="1" colspan="1">16.VII.2007</td><td rowspan="1" colspan="1">A. Haarto leg.</td><td rowspan="1" colspan="1">NA</td><td rowspan="1" colspan="1">NA</td></tr><tr><td rowspan="1" colspan="1">MZH_Y648</td><td rowspan="1" colspan="1"><italic><tp:taxon-name>Melanostoma mellinum</tp:taxon-name></italic></td><td rowspan="1" colspan="1">Finland</td><td rowspan="1" colspan="1">7678:251</td><td rowspan="1" colspan="1">Le: Enontekiö</td><td rowspan="1" colspan="1">Siilasjärvi</td><td rowspan="1" colspan="1">11.VII..2007</td><td rowspan="1" colspan="1">A. Haarto leg.</td><td rowspan="1" colspan="1"><ext-link xmlns:xlink="http://www.w3.org/1999/xlink" ext-link-type="uri" xlink:href="http://www.ncbi.nlm.nih.gov/nuccore/KJ848093" xlink:type="simple">KJ848093</ext-link></td><td rowspan="1" colspan="1"><ext-link xmlns:xlink="http://www.w3.org/1999/xlink" ext-link-type="uri" xlink:href="http://www.ncbi.nlm.nih.gov/nuccore/KJ848031" xlink:type="simple">KJ848031</ext-link></td></tr><tr><td rowspan="1" colspan="1">MZH_Y649</td><td rowspan="1" colspan="1"><italic><tp:taxon-name>Melanostoma mellinum</tp:taxon-name></italic></td><td rowspan="1" colspan="1">Finland</td><td rowspan="1" colspan="1">7678:251</td><td rowspan="1" colspan="1">Le: Enontekiö</td><td rowspan="1" colspan="1">Siilasjärvi</td><td rowspan="1" colspan="1">11.VII..2007</td><td rowspan="1" colspan="1">A. Haarto leg.</td><td rowspan="1" colspan="1">NA</td><td rowspan="1" colspan="1"><ext-link xmlns:xlink="http://www.w3.org/1999/xlink" ext-link-type="uri" xlink:href="http://www.ncbi.nlm.nih.gov/nuccore/KJ848032" xlink:type="simple">KJ848032</ext-link></td></tr><tr><td rowspan="1" colspan="1">MZH_Y697</td><td rowspan="1" colspan="1"><italic><tp:taxon-name>Melanostoma mellinum</tp:taxon-name></italic></td><td rowspan="1" colspan="1">Finland</td><td rowspan="1" colspan="1">7594:516</td><td rowspan="1" colspan="1">Li: Inari</td><td rowspan="1" colspan="1">K-oja</td><td rowspan="1" colspan="1">5.VII..2007</td><td rowspan="1" colspan="1">E.M. &amp; L. Laasonen leg.</td><td rowspan="1" colspan="1"><ext-link xmlns:xlink="http://www.w3.org/1999/xlink" ext-link-type="uri" xlink:href="http://www.ncbi.nlm.nih.gov/nuccore/KJ848070" xlink:type="simple">KJ848070</ext-link></td><td rowspan="1" colspan="1"><ext-link xmlns:xlink="http://www.w3.org/1999/xlink" ext-link-type="uri" xlink:href="http://www.ncbi.nlm.nih.gov/nuccore/KJ848033" xlink:type="simple">KJ848033</ext-link></td></tr><tr><td rowspan="1" colspan="1">MZH_Y770</td><td rowspan="1" colspan="1"><italic><tp:taxon-name>Melanostoma mellinum</tp:taxon-name></italic></td><td rowspan="1" colspan="1">Norway</td><td rowspan="1" colspan="1">EIS 169</td><td rowspan="1" colspan="1">FÖ Sör-Varanger</td><td rowspan="1" colspan="1">Svanvik</td><td rowspan="1" colspan="1">30.VI.2008</td><td rowspan="1" colspan="1">leg. T.R. Nielsen</td><td rowspan="1" colspan="1"><ext-link xmlns:xlink="http://www.w3.org/1999/xlink" ext-link-type="uri" xlink:href="http://www.ncbi.nlm.nih.gov/nuccore/KJ848099" xlink:type="simple">KJ848099</ext-link></td><td rowspan="1" colspan="1"><ext-link xmlns:xlink="http://www.w3.org/1999/xlink" ext-link-type="uri" xlink:href="http://www.ncbi.nlm.nih.gov/nuccore/KJ848037" xlink:type="simple">KJ848037</ext-link></td></tr><tr><td rowspan="1" colspan="1">MZH_Y1586</td><td rowspan="1" colspan="1"><italic><tp:taxon-name>Melanostoma mellinum</tp:taxon-name></italic></td><td rowspan="1" colspan="1">Finland</td><td rowspan="1" colspan="1">75916:38516</td><td rowspan="1" colspan="1">Li: Inari</td><td rowspan="1" colspan="1"/><td rowspan="1" colspan="1">30.VI.2011</td><td rowspan="1" colspan="1">E.M. &amp; L. Laasonen leg.</td><td rowspan="1" colspan="1">NA</td><td rowspan="1" colspan="1"><ext-link xmlns:xlink="http://www.w3.org/1999/xlink" ext-link-type="uri" xlink:href="http://www.ncbi.nlm.nih.gov/nuccore/KJ848038" xlink:type="simple">KJ848038</ext-link></td></tr><tr><td rowspan="1" colspan="1">MZH_Y1613</td><td rowspan="1" colspan="1"><italic><tp:taxon-name>Melanostoma mellinum</tp:taxon-name></italic></td><td rowspan="1" colspan="1">Finland</td><td rowspan="1" colspan="1">75916:85162</td><td rowspan="1" colspan="1">Li: Inari</td><td rowspan="1" colspan="1"/><td rowspan="1" colspan="1">30.VI.2011</td><td rowspan="1" colspan="1">E.M. &amp; L.Laasonen leg.</td><td rowspan="1" colspan="1">NA</td><td rowspan="1" colspan="1"><ext-link xmlns:xlink="http://www.w3.org/1999/xlink" ext-link-type="uri" xlink:href="http://www.ncbi.nlm.nih.gov/nuccore/KJ848039" xlink:type="simple">KJ848039</ext-link></td></tr><tr><td rowspan="1" colspan="1">MZH_Y1625</td><td rowspan="1" colspan="1"><italic><tp:taxon-name>Melanostoma mellinum</tp:taxon-name></italic></td><td rowspan="1" colspan="1">Russia</td><td rowspan="1" colspan="1"/><td rowspan="1" colspan="1">Taimyr</td><td rowspan="1" colspan="1">114 km from Khatangi at river Kotyi</td><td rowspan="1" colspan="1">22.VI.2010</td><td rowspan="1" colspan="1">A.V. Barkalov leg.</td><td rowspan="1" colspan="1"><ext-link xmlns:xlink="http://www.w3.org/1999/xlink" ext-link-type="uri" xlink:href="http://www.ncbi.nlm.nih.gov/nuccore/KJ848096" xlink:type="simple">KJ848096</ext-link></td><td rowspan="1" colspan="1"><ext-link xmlns:xlink="http://www.w3.org/1999/xlink" ext-link-type="uri" xlink:href="http://www.ncbi.nlm.nih.gov/nuccore/KJ848040" xlink:type="simple">KJ848040</ext-link></td></tr><tr><td rowspan="1" colspan="1">MZH_Y1626</td><td rowspan="1" colspan="1"><italic><tp:taxon-name>Melanostoma mellinum</tp:taxon-name></italic></td><td rowspan="1" colspan="1">Russia</td><td rowspan="1" colspan="1"/><td rowspan="1" colspan="1">Taimyr</td><td rowspan="1" colspan="1">114 km from Khatangi at river Kotyi</td><td rowspan="1" colspan="1">22.VI.2010</td><td rowspan="1" colspan="1">A.V. Barkalov leg.</td><td rowspan="1" colspan="1"><ext-link xmlns:xlink="http://www.w3.org/1999/xlink" ext-link-type="uri" xlink:href="http://www.ncbi.nlm.nih.gov/nuccore/KJ848097" xlink:type="simple">KJ848097</ext-link></td><td rowspan="1" colspan="1"><ext-link xmlns:xlink="http://www.w3.org/1999/xlink" ext-link-type="uri" xlink:href="http://www.ncbi.nlm.nih.gov/nuccore/KJ848041" xlink:type="simple">KJ848041</ext-link></td></tr><tr><td rowspan="1" colspan="1">MZH_Y1627</td><td rowspan="1" colspan="1"><italic><tp:taxon-name>Melanostoma dubium</tp:taxon-name></italic></td><td rowspan="1" colspan="1">Russia</td><td rowspan="1" colspan="1"/><td rowspan="1" colspan="1">Taimyr</td><td rowspan="1" colspan="1">114 km from Khatangi at river Kotyi</td><td rowspan="1" colspan="1">22.VI.2010</td><td rowspan="1" colspan="1">A.V. Barkalov leg.</td><td rowspan="1" colspan="1"><ext-link xmlns:xlink="http://www.w3.org/1999/xlink" ext-link-type="uri" xlink:href="http://www.ncbi.nlm.nih.gov/nuccore/KJ848098" xlink:type="simple">KJ848098</ext-link></td><td rowspan="1" colspan="1"><ext-link xmlns:xlink="http://www.w3.org/1999/xlink" ext-link-type="uri" xlink:href="http://www.ncbi.nlm.nih.gov/nuccore/KJ848042" xlink:type="simple">KJ848042</ext-link></td></tr><tr><td rowspan="1" colspan="1">MZH_Y1628</td><td rowspan="1" colspan="1"><italic><tp:taxon-name>Melanostoma dubium</tp:taxon-name></italic></td><td rowspan="1" colspan="1">Russia</td><td rowspan="1" colspan="1"/><td rowspan="1" colspan="1">Taimyr</td><td rowspan="1" colspan="1">114 km from Khatangi at river Kotyi</td><td rowspan="1" colspan="1">22.VI.2010</td><td rowspan="1" colspan="1">A.V. Barkalov leg.</td><td rowspan="1" colspan="1">NA</td><td rowspan="1" colspan="1"><ext-link xmlns:xlink="http://www.w3.org/1999/xlink" ext-link-type="uri" xlink:href="http://www.ncbi.nlm.nih.gov/nuccore/KJ848043" xlink:type="simple">KJ848043</ext-link></td></tr><tr><td rowspan="1" colspan="1">MZH_Y1629</td><td rowspan="1" colspan="1"><italic><tp:taxon-name>Melanostoma clausseni</tp:taxon-name></italic> Barkalov, 2009 Paratype</td><td rowspan="1" colspan="1">Russia</td><td rowspan="1" colspan="1"/><td rowspan="1" colspan="1">republ. Altai</td><td rowspan="1" colspan="1">Ulaganskij raion</td><td rowspan="1" colspan="1">1–4.VII.2008</td><td rowspan="1" colspan="1">R. Dudko leg.</td><td rowspan="1" colspan="1">NA</td><td rowspan="1" colspan="1"><ext-link xmlns:xlink="http://www.w3.org/1999/xlink" ext-link-type="uri" xlink:href="http://www.ncbi.nlm.nih.gov/nuccore/KJ848060" xlink:type="simple">KJ848060</ext-link></td></tr><tr><td rowspan="1" colspan="1">MZH_Y1630</td><td rowspan="1" colspan="1"><italic><tp:taxon-name>Melanostoma tschernovi</tp:taxon-name></italic> Barkalov, 2009</td><td rowspan="1" colspan="1">Russia</td><td rowspan="1" colspan="1"/><td rowspan="1" colspan="1">Taimyr</td><td rowspan="1" colspan="1">Shore of Zakharova Rassocha</td><td rowspan="1" colspan="1">3.VII.2011</td><td rowspan="1" colspan="1">A. V. Barkalov leg.</td><td rowspan="1" colspan="1">NA</td><td rowspan="1" colspan="1"><ext-link xmlns:xlink="http://www.w3.org/1999/xlink" ext-link-type="uri" xlink:href="http://www.ncbi.nlm.nih.gov/nuccore/KJ848061" xlink:type="simple">KJ848061</ext-link></td></tr><tr><td rowspan="1" colspan="1">MZH_Y1631</td><td rowspan="1" colspan="1"><italic><tp:taxon-name>Melanostoma tschernovi</tp:taxon-name></italic> Barkalov, 2009</td><td rowspan="1" colspan="1">Russia</td><td rowspan="1" colspan="1"/><td rowspan="1" colspan="1">Taimyr</td><td rowspan="1" colspan="1">Shore of Zakharova Rassocha</td><td rowspan="1" colspan="1">3.VII.2011</td><td rowspan="1" colspan="1">A. V. Barkalov leg.</td><td rowspan="1" colspan="1">NA</td><td rowspan="1" colspan="1"><ext-link xmlns:xlink="http://www.w3.org/1999/xlink" ext-link-type="uri" xlink:href="http://www.ncbi.nlm.nih.gov/nuccore/KJ848063" xlink:type="simple">KJ848063</ext-link></td></tr><tr><td rowspan="1" colspan="1">MZH_Y1660</td><td rowspan="1" colspan="1"><italic><tp:taxon-name>Melanostoma mellinum</tp:taxon-name></italic></td><td rowspan="1" colspan="1">Greece</td><td rowspan="1" colspan="1"/><td rowspan="1" colspan="1">Olymp</td><td rowspan="1" colspan="1"/><td rowspan="1" colspan="1">18.V.2011</td><td rowspan="1" colspan="1">A. Vujic leg.</td><td rowspan="1" colspan="1"><ext-link xmlns:xlink="http://www.w3.org/1999/xlink" ext-link-type="uri" xlink:href="http://www.ncbi.nlm.nih.gov/nuccore/KJ848102" xlink:type="simple">KJ848102</ext-link></td><td rowspan="1" colspan="1"><ext-link xmlns:xlink="http://www.w3.org/1999/xlink" ext-link-type="uri" xlink:href="http://www.ncbi.nlm.nih.gov/nuccore/KJ848044" xlink:type="simple">KJ848044</ext-link></td></tr><tr><td rowspan="1" colspan="1">MZH_Y1661</td><td rowspan="1" colspan="1"><italic><tp:taxon-name>Melanostoma mellinum</tp:taxon-name></italic></td><td rowspan="1" colspan="1">Greece</td><td rowspan="1" colspan="1"/><td rowspan="1" colspan="1">Samos</td><td rowspan="1" colspan="1"/><td rowspan="1" colspan="1">17.IV.2011</td><td rowspan="1" colspan="1">A. Vujic &amp; S. Radenkovic leg.</td><td rowspan="1" colspan="1"><ext-link xmlns:xlink="http://www.w3.org/1999/xlink" ext-link-type="uri" xlink:href="http://www.ncbi.nlm.nih.gov/nuccore/KJ848103" xlink:type="simple">KJ848103</ext-link></td><td rowspan="1" colspan="1"><ext-link xmlns:xlink="http://www.w3.org/1999/xlink" ext-link-type="uri" xlink:href="http://www.ncbi.nlm.nih.gov/nuccore/KJ848045" xlink:type="simple">KJ848045</ext-link></td></tr><tr><td rowspan="1" colspan="1">MZH_Y1662</td><td rowspan="1" colspan="1"><italic><tp:taxon-name>Melanostoma mellinum</tp:taxon-name></italic></td><td rowspan="1" colspan="1">Serbia</td><td rowspan="1" colspan="1"/><td rowspan="1" colspan="1">Tara</td><td rowspan="1" colspan="1"/><td rowspan="1" colspan="1">5.VIII.2010</td><td rowspan="1" colspan="1">A. Vujic leg.</td><td rowspan="1" colspan="1"><ext-link xmlns:xlink="http://www.w3.org/1999/xlink" ext-link-type="uri" xlink:href="http://www.ncbi.nlm.nih.gov/nuccore/KJ848105" xlink:type="simple">KJ848105</ext-link></td><td rowspan="1" colspan="1"><ext-link xmlns:xlink="http://www.w3.org/1999/xlink" ext-link-type="uri" xlink:href="http://www.ncbi.nlm.nih.gov/nuccore/KJ848046" xlink:type="simple">KJ848046</ext-link></td></tr><tr><td rowspan="1" colspan="1">MZH_Y1664</td><td rowspan="1" colspan="1"><italic><tp:taxon-name>Melanostoma mellinum</tp:taxon-name></italic></td><td rowspan="1" colspan="1">Greece</td><td rowspan="1" colspan="1"/><td rowspan="1" colspan="1">Olymp</td><td rowspan="1" colspan="1"/><td rowspan="1" colspan="1">18.V.2011</td><td rowspan="1" colspan="1">A. Vujic leg.</td><td rowspan="1" colspan="1"><ext-link xmlns:xlink="http://www.w3.org/1999/xlink" ext-link-type="uri" xlink:href="http://www.ncbi.nlm.nih.gov/nuccore/KJ848104" xlink:type="simple">KJ848104</ext-link></td><td rowspan="1" colspan="1"><ext-link xmlns:xlink="http://www.w3.org/1999/xlink" ext-link-type="uri" xlink:href="http://www.ncbi.nlm.nih.gov/nuccore/KJ848047" xlink:type="simple">KJ848047</ext-link></td></tr><tr><td rowspan="1" colspan="1">MZH_Y1785</td><td rowspan="1" colspan="1"><italic><tp:taxon-name>Melanostoma tschernovi</tp:taxon-name></italic> Barkalov, 2009</td><td rowspan="1" colspan="1">Russia</td><td rowspan="1" colspan="1"><named-content xmlns:xlink="http://www.w3.org/1999/xlink" content-type="dwc:verbatimCoordinates" xlink:type="simple">73°24'N, 80°39'E</named-content></td><td rowspan="1" colspan="1">NW Tajmyr península</td><td rowspan="1" colspan="1"/><td rowspan="1" colspan="1">6.VII.2012</td><td rowspan="1" colspan="1">A.V. Barkalov leg.</td><td rowspan="1" colspan="1">NA</td><td rowspan="1" colspan="1"><ext-link xmlns:xlink="http://www.w3.org/1999/xlink" ext-link-type="uri" xlink:href="http://www.ncbi.nlm.nih.gov/nuccore/KJ848065" xlink:type="simple">KJ848065</ext-link></td></tr><tr><td rowspan="1" colspan="1">MZH_Y1786</td><td rowspan="1" colspan="1"><italic><tp:taxon-name>Melanostoma tschernovi</tp:taxon-name></italic> Barkalov, 2009</td><td rowspan="1" colspan="1">Russia</td><td rowspan="1" colspan="1"><named-content xmlns:xlink="http://www.w3.org/1999/xlink" content-type="dwc:verbatimCoordinates" xlink:type="simple">73°24'N, 80°39'E</named-content></td><td rowspan="1" colspan="1">NW Tajmyr península</td><td rowspan="1" colspan="1"/><td rowspan="1" colspan="1">16.VII.2012</td><td rowspan="1" colspan="1">A.V. Barkalov leg.</td><td rowspan="1" colspan="1"><ext-link xmlns:xlink="http://www.w3.org/1999/xlink" ext-link-type="uri" xlink:href="http://www.ncbi.nlm.nih.gov/nuccore/KJ848100" xlink:type="simple">KJ848100</ext-link></td><td rowspan="1" colspan="1"><ext-link xmlns:xlink="http://www.w3.org/1999/xlink" ext-link-type="uri" xlink:href="http://www.ncbi.nlm.nih.gov/nuccore/KJ848064" xlink:type="simple">KJ848064</ext-link></td></tr><tr><td rowspan="1" colspan="1">MZH_Y1871</td><td rowspan="1" colspan="1"><italic><tp:taxon-name>Melanostoma mellinum</tp:taxon-name></italic></td><td rowspan="1" colspan="1">Turkey</td><td rowspan="1" colspan="1"/><td rowspan="1" colspan="1">Bozdag mnt</td><td rowspan="1" colspan="1"/><td rowspan="1" colspan="1">16.IX.2013</td><td rowspan="1" colspan="1">G. Ståhls leg.</td><td rowspan="1" colspan="1"><ext-link xmlns:xlink="http://www.w3.org/1999/xlink" ext-link-type="uri" xlink:href="http://www.ncbi.nlm.nih.gov/nuccore/KJ848106" xlink:type="simple">KJ848106</ext-link></td><td rowspan="1" colspan="1"><ext-link xmlns:xlink="http://www.w3.org/1999/xlink" ext-link-type="uri" xlink:href="http://www.ncbi.nlm.nih.gov/nuccore/KJ848056" xlink:type="simple">KJ848056</ext-link></td></tr><tr><td rowspan="1" colspan="1">MZH_Y1880</td><td rowspan="1" colspan="1"><italic><tp:taxon-name>Melanostoma mellinum</tp:taxon-name></italic></td><td rowspan="1" colspan="1">Russia</td><td rowspan="1" colspan="1"/><td rowspan="1" colspan="1">Chukotka,</td><td rowspan="1" colspan="1">near river Anadyr</td><td rowspan="1" colspan="1">23.VII.2013</td><td rowspan="1" colspan="1">A. V. Barkalov leg.</td><td rowspan="1" colspan="1"><ext-link xmlns:xlink="http://www.w3.org/1999/xlink" ext-link-type="uri" xlink:href="http://www.ncbi.nlm.nih.gov/nuccore/KJ848101" xlink:type="simple">KJ848101</ext-link></td><td rowspan="1" colspan="1"><ext-link xmlns:xlink="http://www.w3.org/1999/xlink" ext-link-type="uri" xlink:href="http://www.ncbi.nlm.nih.gov/nuccore/KJ848059" xlink:type="simple">KJ848059</ext-link></td></tr><tr><td rowspan="1" colspan="1">MZH_E61</td><td rowspan="1" colspan="1"><italic><tp:taxon-name>Melanostoma mellinum</tp:taxon-name></italic></td><td rowspan="1" colspan="1">Cyprus</td><td rowspan="1" colspan="1"/><td rowspan="1" colspan="1">Almirolibado</td><td rowspan="1" colspan="1"/><td rowspan="1" colspan="1">31.V.–2.VI.2012</td><td rowspan="1" colspan="1">S. Dimitriou leg.</td><td rowspan="1" colspan="1"><ext-link xmlns:xlink="http://www.w3.org/1999/xlink" ext-link-type="uri" xlink:href="http://www.ncbi.nlm.nih.gov/nuccore/KJ848109" xlink:type="simple">KJ848109</ext-link></td><td rowspan="1" colspan="1"><ext-link xmlns:xlink="http://www.w3.org/1999/xlink" ext-link-type="uri" xlink:href="http://www.ncbi.nlm.nih.gov/nuccore/KJ848057" xlink:type="simple">KJ848057</ext-link></td></tr><tr><td rowspan="1" colspan="1">MZH_E62</td><td rowspan="1" colspan="1"><italic><tp:taxon-name>Melanostoma mellinum</tp:taxon-name></italic></td><td rowspan="1" colspan="1">Cyprus</td><td rowspan="1" colspan="1"/><td rowspan="1" colspan="1">Almirolibado</td><td rowspan="1" colspan="1"/><td rowspan="1" colspan="1">31.V.–2.VI.2012</td><td rowspan="1" colspan="1">S. Dimitriou leg.</td><td rowspan="1" colspan="1"><ext-link xmlns:xlink="http://www.w3.org/1999/xlink" ext-link-type="uri" xlink:href="http://www.ncbi.nlm.nih.gov/nuccore/KJ848108" xlink:type="simple">KJ848108</ext-link></td><td rowspan="1" colspan="1"><ext-link xmlns:xlink="http://www.w3.org/1999/xlink" ext-link-type="uri" xlink:href="http://www.ncbi.nlm.nih.gov/nuccore/KJ848058" xlink:type="simple">KJ848058</ext-link></td></tr><tr><td rowspan="1" colspan="1">MZH_Y398</td><td rowspan="1" colspan="1"><italic><tp:taxon-name>Melanostoma scalare</tp:taxon-name></italic></td><td rowspan="1" colspan="1">Finland</td><td rowspan="1" colspan="1">7663:149</td><td rowspan="1" colspan="1">Le: Kilpisjärvi</td><td rowspan="1" colspan="1"/><td rowspan="1" colspan="1">6.VII.2005</td><td rowspan="1" colspan="1">G. Ståhls &amp; V. Milankov leg.</td><td rowspan="1" colspan="1">NA</td><td rowspan="1" colspan="1"><ext-link xmlns:xlink="http://www.w3.org/1999/xlink" ext-link-type="uri" xlink:href="http://www.ncbi.nlm.nih.gov/nuccore/KJ848048" xlink:type="simple">KJ848048</ext-link></td></tr><tr><td rowspan="1" colspan="1">MZH_Y401</td><td rowspan="1" colspan="1"><italic><tp:taxon-name>Melanostoma scalare</tp:taxon-name></italic></td><td rowspan="1" colspan="1">Hungary</td><td rowspan="1" colspan="1"/><td rowspan="1" colspan="1">W Somlo</td><td rowspan="1" colspan="1">Weingut</td><td rowspan="1" colspan="1">10.IX.2005</td><td rowspan="1" colspan="1">E.M. &amp; L. Laasonen leg.</td><td rowspan="1" colspan="1">NA</td><td rowspan="1" colspan="1"><ext-link xmlns:xlink="http://www.w3.org/1999/xlink" ext-link-type="uri" xlink:href="http://www.ncbi.nlm.nih.gov/nuccore/KJ848052" xlink:type="simple">KJ848052</ext-link></td></tr><tr><td rowspan="1" colspan="1">MZH_Y402</td><td rowspan="1" colspan="1"><italic><tp:taxon-name>Melanostoma scalare</tp:taxon-name></italic></td><td rowspan="1" colspan="1">Finland</td><td rowspan="1" colspan="1">68744:5732</td><td rowspan="1" colspan="1">Ta: Rantasalmi,</td><td rowspan="1" colspan="1">Hiltula</td><td rowspan="1" colspan="1">30.VI.2006</td><td rowspan="1" colspan="1">A. Haarto leg.</td><td rowspan="1" colspan="1">NA</td><td rowspan="1" colspan="1"><ext-link xmlns:xlink="http://www.w3.org/1999/xlink" ext-link-type="uri" xlink:href="http://www.ncbi.nlm.nih.gov/nuccore/KJ848049" xlink:type="simple">KJ848049</ext-link></td></tr><tr><td rowspan="1" colspan="1">MZH_Y403</td><td rowspan="1" colspan="1"><italic><tp:taxon-name>Melanostoma scalare</tp:taxon-name></italic></td><td rowspan="1" colspan="1">Finland</td><td rowspan="1" colspan="1">68744:5732</td><td rowspan="1" colspan="1">Ta: Rantasalmi,</td><td rowspan="1" colspan="1">Hiltula</td><td rowspan="1" colspan="1">30.VI.2006</td><td rowspan="1" colspan="1">A. Haarto leg.</td><td rowspan="1" colspan="1">NA</td><td rowspan="1" colspan="1"><ext-link xmlns:xlink="http://www.w3.org/1999/xlink" ext-link-type="uri" xlink:href="http://www.ncbi.nlm.nih.gov/nuccore/KJ848050" xlink:type="simple">KJ848050</ext-link></td></tr><tr><td rowspan="1" colspan="1">MZH_Y404</td><td rowspan="1" colspan="1"><italic><tp:taxon-name>Melanostoma scalare</tp:taxon-name></italic></td><td rowspan="1" colspan="1">Finland</td><td rowspan="1" colspan="1">6682:108</td><td rowspan="1" colspan="1">Al: Mariehamn</td><td rowspan="1" colspan="1">Espholm</td><td rowspan="1" colspan="1">30.V.2005</td><td rowspan="1" colspan="1">E. Laasonen leg.</td><td rowspan="1" colspan="1">NA</td><td rowspan="1" colspan="1"><ext-link xmlns:xlink="http://www.w3.org/1999/xlink" ext-link-type="uri" xlink:href="http://www.ncbi.nlm.nih.gov/nuccore/KJ848051" xlink:type="simple">KJ848051</ext-link></td></tr><tr><td rowspan="1" colspan="1">MZH_Y441</td><td rowspan="1" colspan="1"><italic><tp:taxon-name>Melanostoma scalare</tp:taxon-name></italic></td><td rowspan="1" colspan="1">Finland</td><td rowspan="1" colspan="1"/><td rowspan="1" colspan="1">Ok: Kuhmo</td><td rowspan="1" colspan="1">Lentuankoski</td><td rowspan="1" colspan="1">15.VIII.2006</td><td rowspan="1" colspan="1">G. Ståhls leg.</td><td rowspan="1" colspan="1"><ext-link xmlns:xlink="http://www.w3.org/1999/xlink" ext-link-type="uri" xlink:href="http://www.ncbi.nlm.nih.gov/nuccore/KJ848082" xlink:type="simple">KJ848082</ext-link></td><td rowspan="1" colspan="1"><ext-link xmlns:xlink="http://www.w3.org/1999/xlink" ext-link-type="uri" xlink:href="http://www.ncbi.nlm.nih.gov/nuccore/KJ848053" xlink:type="simple">KJ848053</ext-link></td></tr><tr><td rowspan="1" colspan="1">MZH_Y594</td><td rowspan="1" colspan="1"><italic><tp:taxon-name>Melanostoma scalare</tp:taxon-name></italic></td><td rowspan="1" colspan="1">Italy</td><td rowspan="1" colspan="1"><named-content xmlns:xlink="http://www.w3.org/1999/xlink" content-type="dwc:verbatimCoordinates" xlink:type="simple">8°35'586"E, 40°10'377"N</named-content></td><td rowspan="1" colspan="1">Sardinia</td><td rowspan="1" colspan="1">Prov. Oristano, Il Montiferru</td><td rowspan="1" colspan="1">8.IV.2007</td><td rowspan="1" colspan="1">leg. C. Kehlmaier</td><td rowspan="1" colspan="1"><ext-link xmlns:xlink="http://www.w3.org/1999/xlink" ext-link-type="uri" xlink:href="http://www.ncbi.nlm.nih.gov/nuccore/KJ848090" xlink:type="simple">KJ848090</ext-link></td><td rowspan="1" colspan="1"><ext-link xmlns:xlink="http://www.w3.org/1999/xlink" ext-link-type="uri" xlink:href="http://www.ncbi.nlm.nih.gov/nuccore/KJ848055" xlink:type="simple">KJ848055</ext-link></td></tr><tr><td rowspan="1" colspan="1">MZH_Y641</td><td rowspan="1" colspan="1"><italic><tp:taxon-name>Melanostoma scalare</tp:taxon-name></italic></td><td rowspan="1" colspan="1">Netherlands</td><td rowspan="1" colspan="1">RD 128-463</td><td rowspan="1" colspan="1">Breukelen</td><td rowspan="1" colspan="1">Nijenrode</td><td rowspan="1" colspan="1">23.IV.2006</td><td rowspan="1" colspan="1">W. van Steenis leg.</td><td rowspan="1" colspan="1"><ext-link xmlns:xlink="http://www.w3.org/1999/xlink" ext-link-type="uri" xlink:href="http://www.ncbi.nlm.nih.gov/nuccore/KJ848089" xlink:type="simple">KJ848089</ext-link></td><td rowspan="1" colspan="1"><ext-link xmlns:xlink="http://www.w3.org/1999/xlink" ext-link-type="uri" xlink:href="http://www.ncbi.nlm.nih.gov/nuccore/KJ848054" xlink:type="simple">KJ848054</ext-link></td></tr><tr><td rowspan="1" colspan="1">MZH_Y1838</td><td rowspan="1" colspan="1"><italic><tp:taxon-name>Melanostoma incompletum</tp:taxon-name></italic> Becker, 1908</td><td rowspan="1" colspan="1">Spain</td><td rowspan="1" colspan="1"/><td rowspan="1" colspan="1">Canary islands</td><td rowspan="1" colspan="1">Tenerife, 3 km S Los Realejos</td><td rowspan="1" colspan="1">16.II.2013</td><td rowspan="1" colspan="1">M. Reemer leg.</td><td rowspan="1" colspan="1">NA</td><td rowspan="1" colspan="1"><ext-link xmlns:xlink="http://www.w3.org/1999/xlink" ext-link-type="uri" xlink:href="http://www.ncbi.nlm.nih.gov/nuccore/KJ848066" xlink:type="simple">KJ848066</ext-link></td></tr><tr><td rowspan="1" colspan="1">MZH_Y443</td><td rowspan="1" colspan="1"><italic><tp:taxon-name>Platycheirus europaeus</tp:taxon-name></italic> Goeldlin, Maibach &amp; Speight, 1990</td><td rowspan="1" colspan="1">Finland</td><td rowspan="1" colspan="1"/><td rowspan="1" colspan="1">Ok: Kuhmo</td><td rowspan="1" colspan="1">Lentuankoski</td><td rowspan="1" colspan="1">15.VIII.2006</td><td rowspan="1" colspan="1">G. Ståhls leg.</td><td rowspan="1" colspan="1"><ext-link xmlns:xlink="http://www.w3.org/1999/xlink" ext-link-type="uri" xlink:href="http://www.ncbi.nlm.nih.gov/nuccore/KJ848067" xlink:type="simple">KJ848067</ext-link></td><td rowspan="1" colspan="1"><ext-link xmlns:xlink="http://www.w3.org/1999/xlink" ext-link-type="uri" xlink:href="http://www.ncbi.nlm.nih.gov/nuccore/KJ847973" xlink:type="simple">KJ847973</ext-link></td></tr></tbody></table></table-wrap></tp:treatment-sec></tp:taxon-treatment>
