# Supplementary material for: When mtDNA COI is misleading: congruent signal of ITS2 molecular marker and morphology for North European Melanostoma Schiner, 1860 (Diptera, Syrphidae)
Source: Zookeys. 2014 Aug 6;(431):93–134. doi: 10.3897/zookeys.431.7207 (PMC4141176; doi:10.3897/zookeys.431.7207)
Supplement: XML Treatment for Melanostoma mellarium [file zookeys.431.7207-treatment3.xml]

<!DOCTYPE tp:taxon-treatment
  PUBLIC "-//TaxonX//DTD Taxonomic Treatment Publishing DTD v0 20100105//EN" "tax-treatment-NSO.dtd">
<tp:taxon-treatment xmlns:tp="http://www.plazi.org/taxpub"><tp:treatment-meta><kwd-group><label>Taxon classification</label><kwd><named-content content-type="kingdom">Animalia</named-content></kwd><kwd><named-content content-type="order">Diptera</named-content></kwd><kwd><named-content content-type="family">Syrphidae</named-content></kwd></kwd-group><mixed-citation publication-type="journal"><person-group><name><surname>Haarto</surname><given-names>Antti</given-names></name><name><surname>Ståhls</surname><given-names>Gunilla</given-names></name></person-group><article-title>When mtDNA COI is misleading: congruent signal of ITS2 molecular marker and morphology for North European <italic>Melanostoma</italic> Schiner, 1860 (Diptera, Syrphidae)</article-title><source>Zookeys</source><day>6</day><month>8</month><year>2014</year><volume>2014</volume><issue>431</issue><fpage>93</fpage><lpage>134</lpage><pub-id pub-id-type="doi">10.3897/zookeys.431.7207</pub-id></mixed-citation></tp:treatment-meta><tp:nomenclature><tp:taxon-name>
                            <tp:taxon-name-part taxon-name-part-type="genus">Melanostoma</tp:taxon-name-part>
                            <tp:taxon-name-part taxon-name-part-type="species">mellarium</tp:taxon-name-part>
                        </tp:taxon-name><tp:taxon-authority>(Meigen, 1822)</tp:taxon-authority><tp:taxon-status xmlns:xlink="http://www.w3.org/1999/xlink" xlink:type="simple">stat. n.</tp:taxon-status><xref ref-type="fig" rid="F5">Figs 5C</xref><xref ref-type="fig" rid="F6">, 6C</xref><xref ref-type="fig" rid="F7">, 7C</xref><xref ref-type="fig" rid="F8">, 8C</xref><xref ref-type="fig" rid="F9">, 9C</xref><xref ref-type="fig" rid="F10">, 10C</xref><xref ref-type="fig" rid="F11">, 11C</xref><xref ref-type="fig" rid="F12">, 12D</xref><xref ref-type="fig" rid="F13">, 13A</xref><xref ref-type="fig" rid="F14">, 14C</xref><tp:nomenclature-citation-list><tp:nomenclature-citation><tp:taxon-name>Syrphus mellarius</tp:taxon-name><comment> Meigen, 1822.</comment></tp:nomenclature-citation><tp:nomenclature-citation><tp:taxon-name>Melanostoma mellinum</tp:taxon-name><comment> var. <italic>melanatus</italic> Kanervo, 1934, syn. n.</comment></tp:nomenclature-citation></tp:nomenclature-citation-list></tp:nomenclature><tp:treatment-sec sec-type="Type-locality"><title>Type-locality.</title><p>The locality of the lectotype is not indicated in the original label. <xref ref-type="bibr" rid="B33">Peck (1988)</xref> gave the following information “Auf Wiesen und in Wäldern nicht selten''“?Stolberg near Aachen''[Germany].</p></tp:treatment-sec><tp:treatment-sec sec-type="Types"><title>Types.</title><p><bold>Lectotype of <italic><tp:taxon-name>Melanostoma mellarium</tp:taxon-name></italic>:</bold> female, pinned, deposited in MNHN. Original label: ’Meigen 1486 40 / mellinum type’. Here the lectotype is designated to fix the concept of <italic><tp:taxon-name>Melanostoma mellarium</tp:taxon-name></italic> (Meigen) and to ensure the universal and consistent interpretation of the same. Labelled: ‘LECTOTYPE <italic><tp:taxon-name>Melanostoma mellarium</tp:taxon-name></italic> (Meigen, 1822), Haarto &amp; Ståhls des. 2013’. Images from MNHN.</p></tp:treatment-sec><tp:treatment-sec sec-type="Lectotype"><title>Lectotype</title><p><bold>of <italic><tp:taxon-name>Melanostoma mellinum</tp:taxon-name></italic> var. <italic>melanatus</italic>:</bold> female, pinned, deposited in MZT. Original label: ‘Haukilampi, 28.4.28'‘Lectotype <italic><tp:taxon-name>Melanostoma mellinum</tp:taxon-name></italic> var. <italic>melanatus</italic> Kanervo, Haarto &amp; Ståhls des. 2014’.</p><!--PageBreak--></tp:treatment-sec><tp:treatment-sec sec-type="Additional material studied"><title>Additional material studied.</title><p>DNA voucher specimens in MZH (<xref ref-type="table" rid="T1">Table 1</xref>) 17 males and 30 females in MZH; 25 male and 25 female specimens in AHPC.</p></tp:treatment-sec><tp:treatment-sec sec-type="Male"><title>Male.</title><p><italic>Head</italic>: Colour black. Angle of approximation of eyes 80°–90°. Eye contiguity about as long as frontal triangle. Ocellar triangle slightly longer than wide with dark pile and with indistinct grey dusting. Occiput very narrow and dorsally with dark pile and laterally with pale pile. Frontal triangle shining with indistinct grey dusting. Lateral parts of frontal triangle with dark pile. Face shining with indistinct grey dusting. Lateral parts of face with pale and dark pile. Gena about as wide as basoflagellomere and with thin greyish dusting. Antenna mainly dark brown, basoflagellomere usually with a yellow spot baso-ventrally. Basoflagellomere about 1.3 times as long as its width. Arista usually brown and about twice as long as basoflagellomere. Longest pile of arista at most half width of arista at base as in <xref ref-type="fig" rid="F4">Fig. 4B</xref>.</p><!--PageBreak--><p><italic>Thorax</italic>: Scutum shining black except for thin greyish dusting at anterior margin. Scutum usually with pale brown and dark erect pile and with shorter semi-adpressed pale pile on anterior margin. Pile rarely mainly dark on scutum. Anterior part of scutum with short erect pile which length about fourth part of length of scutellum. Postpronotum totally covered by thin greyish dusting. Notopleuron covered by indistinct greyish dusting. Scutellum shining black with pale and dark erect pile at its dorsum and posterior margin. Scutellum only pale pile at its ventral side. Pleura black and usually with only thin grey dusting and usually more distinctly shining on posterior part of anepisternum, anterior part of anepimeron and dorsal part of katepisternum. Pleura with pale erect pile. Calypter brownish with pale brownish pile on margin. Halter yellow with slightly darkened base of stem. <italic>Wing</italic>: Usually completely microtrichose, rarely with small bare area on base of cell BM. Membrane with slightly brownish ting. Stigma yellowish brown.</p><p><italic>Legs</italic>: Coxa black with grey dusting. Trochanter dark brown. Femur usually mainly black except yellow apical part. Tibia usually mainly yellow with dark brown ring varying size. Metatibia usually with a longer dark ring than other tibiae. Tarsus dark brown except mesotarsus with two basal segments yellow. Leg with pale and dark pile mixed.</p><p><italic>Abdomen</italic>: Terga dark brown or black with weak greyish dusting. Tergum 2 with pair of yellow oval maculae. Terga 3 and 4 with pair of yellow subrectangular maculae. Terga 1 and 2 laterally with long pale pile. Terga with varying amount of dark and pale semi-adpressed pile outside of yellow maculae. Only pale pile on yellow maculae. Terga 2, 3 and 4 each about 1.4 times as long as its width. Sterna with weak dusting and with pale semi-adpressed pile. Sternum 2 about 1.6 times as long as its width at its posterior margin. Sternum 3 about 1.5 times as long as its width at its anterior margin. Sternum 4 about 1.4 times as long as its width at its anterior margin. Shape of sterna 2–4 are shown in <xref ref-type="fig" rid="F5">Fig. 5C</xref>. <italic>Male genitalia</italic>: Cercus and surstylus as in <xref ref-type="fig" rid="F6">Fig. 6C</xref>. Postgonite long and with distinct ridges laterally (<xref ref-type="fig" rid="F7">Figs 7C</xref>, <xref ref-type="fig" rid="F8">8C</xref>). Postgonite ventrally in <xref ref-type="fig" rid="F9">Fig. 9C</xref>. The hypandrial, margin at postgonites with long triangular projections, index DL less than 1.2 (<xref ref-type="fig" rid="F10">Figs 10C</xref>, <xref ref-type="fig" rid="F11">11C</xref>).</p></tp:treatment-sec><tp:treatment-sec sec-type="Female"><title>Female.</title><p>Similar to male, but differs as follows:</p><p><italic>Head</italic>: Frons shining except greyish dusted triangles. Frons at level of front ocellus slightly narrower than length of antenna. Dorsal part of frons with dark pile and ventral part of frons with pale pile. Occipital orbit as broad as two diameters of an ocellus and usually dorsally with pale and dark pile and laterally with pale pile. Scape and pedicel brown or yellowish brown.</p><p><italic>Thorax</italic>: Scutum and scutellum with short pale pile. Calypter whitish yellow with whitish pile at edge. <italic>Wing</italic>: Indistinctly brownish tinged. Stigma pale yellowish brown.</p><p><italic>Legs</italic>: Femur and tibia usually mainly yellow with dark brown ring varying size. Metaleg usually largely darker than other leg.</p><!--PageBreak--><p><italic>Abdomen</italic>: Terga indistinctly grey dusted. Tergum 2 without or with a pair of small yellow oval maculae. Terga 3 and 4 usually with a pair of small yellow elongated triangular maculae. Tergum 5 at anterior margin without or with pair of short yellow maculae. Tergum 2 about 0.6 times as long as its width at its posterior margin. Tergum 3 about 0.7 times as long as its width at its posterior margin. Tergum 4 about 0.9 times as long as its width at its posterior margin. Sternum 2 about 0.8 times as long as its width at its posterior margin. Sternum 3 about 0.8 times as long as its width at its anterior margin. Sternum 4 about 0.8 times as long as its width at its anterior margin. Shape of sterna 2–4 are shown in <xref ref-type="fig" rid="F12">Fig. 12D</xref>.</p></tp:treatment-sec><tp:treatment-sec sec-type="Length"><title>Length</title><p>(25 males and 25 females): Body 7–9 mm.</p></tp:treatment-sec><tp:treatment-sec sec-type="Distribution"><title>Distribution.</title><p>We have verified specimens from Fennoscandia and central Europe, but data for a more detailed distributional map is presently not available.</p><fig id="F12" position="float" orientation="portrait"><label>Figure 12.</label><caption><p>Shape of female sterna 2–4. <bold>A</bold> <italic><tp:taxon-name>Melanostoma scalare</tp:taxon-name></italic>, <bold>B</bold> and <bold>C</bold> <italic><tp:taxon-name>Melanostoma certum</tp:taxon-name></italic> <bold>D</bold> <italic><tp:taxon-name>Melanostoma mellarium</tp:taxon-name></italic> and <bold>E</bold> and <bold>F</bold> <italic><tp:taxon-name>Melanostoma mellinum</tp:taxon-name></italic>.</p></caption><graphic xmlns:xlink="http://www.w3.org/1999/xlink" xlink:href="zookeys-431-093-g012.jpg" position="float" orientation="portrait" xlink:type="simple"/></fig><fig id="F13" position="float" orientation="portrait"><label>Figure 13.</label><caption><p>Dorsal view of female head. Position of posterior ocellus as compared to the hind eye line of female. <bold>A</bold> <italic><tp:taxon-name>Melanostoma mellarium</tp:taxon-name></italic> and <bold>B</bold> <italic><tp:taxon-name>Melanostoma mellinum</tp:taxon-name></italic>.</p></caption><graphic xmlns:xlink="http://www.w3.org/1999/xlink" xlink:href="zookeys-431-093-g013.jpg" position="float" orientation="portrait" xlink:type="simple"/></fig><fig id="F14" position="float" orientation="portrait"><label>Figure 14.</label><caption><p>Abdomen of female. <bold>A</bold> <italic><tp:taxon-name>Melanostoma scalare</tp:taxon-name></italic> <bold>B</bold> <italic><tp:taxon-name>Melanostoma certum</tp:taxon-name></italic> <bold>C</bold> <italic><tp:taxon-name>Melanostoma mellarium</tp:taxon-name></italic> <bold>D</bold> <italic><tp:taxon-name>Melanostoma mellinum</tp:taxon-name></italic>.</p></caption><graphic xmlns:xlink="http://www.w3.org/1999/xlink" xlink:href="zookeys-431-093-g014.jpg" position="float" orientation="portrait" xlink:type="simple"/></fig></tp:treatment-sec><tp:treatment-sec><!--Section generated to contain objects referenced in tp:taxon-treatment.--><fig id="F5" position="float" orientation="portrait"><label>Figure 5.</label><caption><p>Shape of male sterna 2–4. <bold>A</bold> <italic><tp:taxon-name>Melanostoma scalare</tp:taxon-name></italic> <bold>B</bold> <italic><tp:taxon-name>Melanostoma certum</tp:taxon-name></italic> <bold>C</bold> <italic><tp:taxon-name>Melanostoma mellarium</tp:taxon-name></italic> and <bold>D</bold> <italic><tp:taxon-name>Melanostoma mellinum</tp:taxon-name></italic>.</p></caption><graphic xmlns:xlink="http://www.w3.org/1999/xlink" xlink:href="zookeys-431-093-g005.jpg" position="float" orientation="portrait" xlink:type="simple"/></fig><fig id="F6" position="float" orientation="portrait"><label>Figure 6.</label><caption><p>Cerci and surstyli, dorsal view and surstyli, lateral view. <bold>A</bold> <italic><tp:taxon-name>Melanostoma scalare</tp:taxon-name></italic> <bold>B</bold> <italic><tp:taxon-name>Melanostoma certum</tp:taxon-name></italic> <bold>C</bold> <italic><tp:taxon-name>Melanostoma mellarium</tp:taxon-name></italic> and <bold>D</bold> <italic><tp:taxon-name>Melanostoma mellinum</tp:taxon-name></italic>.</p></caption><graphic xmlns:xlink="http://www.w3.org/1999/xlink" xlink:href="zookeys-431-093-g006.jpg" position="float" orientation="portrait" xlink:type="simple"/></fig><fig id="F7" position="float" orientation="portrait"><label>Figure 7.</label><caption><p>Postgonite and anterior part of hypandrium, lateral view. <bold>A</bold> <italic><tp:taxon-name>Melanostoma scalare</tp:taxon-name></italic> <bold>B</bold> <italic><tp:taxon-name>Melanostoma certum</tp:taxon-name></italic> <bold>C</bold> <italic><tp:taxon-name>Melanostoma mellarium</tp:taxon-name></italic> and <bold>D</bold> <italic><tp:taxon-name>Melanostoma mellinum</tp:taxon-name></italic>.</p></caption><graphic xmlns:xlink="http://www.w3.org/1999/xlink" xlink:href="zookeys-431-093-g007.jpg" position="float" orientation="portrait" xlink:type="simple"/></fig><fig id="F8" position="float" orientation="portrait"><label>Figure 8.</label><caption><p>Postgonite, lateral view. <bold>A</bold> <italic><tp:taxon-name>Melanostoma scalare</tp:taxon-name></italic> <bold>B</bold> <italic><tp:taxon-name>Melanostoma certum</tp:taxon-name></italic> <bold>C</bold> <italic><tp:taxon-name>Melanostoma mellarium</tp:taxon-name></italic> and <bold>D</bold> <italic><tp:taxon-name>Melanostoma mellinum</tp:taxon-name></italic>.</p></caption><graphic xmlns:xlink="http://www.w3.org/1999/xlink" xlink:href="zookeys-431-093-g008.jpg" position="float" orientation="portrait" xlink:type="simple"/></fig><fig id="F9" position="float" orientation="portrait"><label>Figure 9.</label><caption><p>Postgonite, ventral view. <bold>A</bold> <italic><tp:taxon-name>Melanostoma scalare</tp:taxon-name></italic> <bold>B</bold> <italic><tp:taxon-name>Melanostoma certum</tp:taxon-name></italic> <bold>C</bold> <italic><tp:taxon-name>Melanostoma mellarium</tp:taxon-name></italic> and <bold>D</bold> <italic><tp:taxon-name>Melanostoma mellinum</tp:taxon-name></italic>.</p></caption><graphic xmlns:xlink="http://www.w3.org/1999/xlink" xlink:href="zookeys-431-093-g009.jpg" position="float" orientation="portrait" xlink:type="simple"/></fig><fig id="F10" position="float" orientation="portrait"><label>Figure 10.</label><caption><p>Hypandrium, lateral view. <bold>A</bold> <italic><tp:taxon-name>Melanostoma scalare</tp:taxon-name></italic> <bold>B</bold> <italic><tp:taxon-name>Melanostoma certum</tp:taxon-name></italic> <bold>C</bold> <italic><tp:taxon-name>Melanostoma mellarium</tp:taxon-name></italic> and <bold>D</bold> <italic><tp:taxon-name>Melanostoma mellinum</tp:taxon-name></italic>.</p></caption><graphic xmlns:xlink="http://www.w3.org/1999/xlink" xlink:href="zookeys-431-093-g010.jpg" position="float" orientation="portrait" xlink:type="simple"/></fig><fig id="F11" position="float" orientation="portrait"><label>Figure 11.</label><caption><p>Hypandrium, ventral view, shape of postgonites <bold>A</bold> <italic><tp:taxon-name>Melanostoma scalare</tp:taxon-name></italic> <bold>B</bold> <italic><tp:taxon-name>Melanostoma certum</tp:taxon-name></italic> <bold>C</bold> <italic><tp:taxon-name>Melanostoma mellarium</tp:taxon-name></italic> and <bold>D</bold> <italic><tp:taxon-name>Melanostoma mellinum</tp:taxon-name></italic>.</p></caption><graphic xmlns:xlink="http://www.w3.org/1999/xlink" xlink:href="zookeys-431-093-g011.jpg" position="float" orientation="portrait" xlink:type="simple"/></fig><table-wrap id="T1" position="float" orientation="portrait"><label>Table 1.</label><caption><p>List of specimens used for molecular work including GenBank accession numbers.</p></caption><table><tbody><tr><th rowspan="1" colspan="1">Labcode</th><th rowspan="1" colspan="1">Taxon</th><th rowspan="1" colspan="1">Country</th><th rowspan="1" colspan="1">Finnish grid coordinates and /or geogr. coordinates</th><th rowspan="1" colspan="1">Province</th><th rowspan="1" colspan="1">Locality</th><th rowspan="1" colspan="1">Date</th><th rowspan="1" colspan="1">Collector</th><th rowspan="1" colspan="1">GenBank accession mtDNA COI</th><th rowspan="1" colspan="1">GenBank accession ITS2</th></tr><tr><td rowspan="1" colspan="1">MZH_Y397</td><td rowspan="1" colspan="1"><italic><tp:taxon-name>Melanostoma certum</tp:taxon-name></italic></td><td rowspan="1" colspan="1">Finland</td><td rowspan="1" colspan="1">7674:3253 <named-content xmlns:xlink="http://www.w3.org/1999/xlink" content-type="dwc:verbatimCoordinates" xlink:type="simple">69°2.59'N, 20°48.316'E</named-content></td><td rowspan="1" colspan="1">Le: Enontekiö</td><td rowspan="1" colspan="1">Kilpisjärvi</td><td rowspan="1" colspan="1">6.VII.2005</td><td rowspan="1" colspan="1">G. Ståhls &amp; V. Milankov leg.</td><td rowspan="1" colspan="1"><ext-link xmlns:xlink="http://www.w3.org/1999/xlink" ext-link-type="uri" xlink:href="http://www.ncbi.nlm.nih.gov/nuccore/KJ848068" xlink:type="simple">KJ848068</ext-link></td><td rowspan="1" colspan="1"><ext-link xmlns:xlink="http://www.w3.org/1999/xlink" ext-link-type="uri" xlink:href="http://www.ncbi.nlm.nih.gov/nuccore/KJ847974" xlink:type="simple">KJ847974</ext-link></td></tr><tr><td rowspan="1" colspan="1">MZH_Y472</td><td rowspan="1" colspan="1"><italic><tp:taxon-name>Melanostoma certum</tp:taxon-name></italic></td><td rowspan="1" colspan="1">Finland</td><td rowspan="1" colspan="1">7588:3334 <named-content xmlns:xlink="http://www.w3.org/1999/xlink" content-type="dwc:verbatimCoordinates" xlink:type="simple">68°20'N, 22°58"E</named-content></td><td rowspan="1" colspan="1">Le: Enontekiö</td><td rowspan="1" colspan="1">Vähäniva</td><td rowspan="1" colspan="1">16.VI.2006</td><td rowspan="1" colspan="1">E.M. &amp; L. Laasonen leg.</td><td rowspan="1" colspan="1"><ext-link xmlns:xlink="http://www.w3.org/1999/xlink" ext-link-type="uri" xlink:href="http://www.ncbi.nlm.nih.gov/nuccore/KJ848069" xlink:type="simple">KJ848069</ext-link></td><td rowspan="1" colspan="1"><ext-link xmlns:xlink="http://www.w3.org/1999/xlink" ext-link-type="uri" xlink:href="http://www.ncbi.nlm.nih.gov/nuccore/KJ847975" xlink:type="simple">KJ847975</ext-link></td></tr><tr><td rowspan="1" colspan="1">MZH_Y491</td><td rowspan="1" colspan="1"><italic><tp:taxon-name>Melanostoma certum</tp:taxon-name></italic></td><td rowspan="1" colspan="1">Finland</td><td rowspan="1" colspan="1">77224:34611 <named-content xmlns:xlink="http://www.w3.org/1999/xlink" content-type="dwc:verbatimCoordinates" xlink:type="simple">69°34'42"N, 25°59'49"E</named-content></td><td rowspan="1" colspan="1">Li: Inari</td><td rowspan="1" colspan="1">Akujoen risteys</td><td rowspan="1" colspan="1">2.VII.2006</td><td rowspan="1" colspan="1">I. Kakko leg.</td><td rowspan="1" colspan="1">NA</td><td rowspan="1" colspan="1"><ext-link xmlns:xlink="http://www.w3.org/1999/xlink" ext-link-type="uri" xlink:href="http://www.ncbi.nlm.nih.gov/nuccore/KJ847976" xlink:type="simple">KJ847976</ext-link></td></tr><tr><td rowspan="1" colspan="1">MZH_Y643</td><td rowspan="1" colspan="1"><italic><tp:taxon-name>Melanostoma certum</tp:taxon-name></italic></td><td rowspan="1" colspan="1">Finland</td><td rowspan="1" colspan="1">76865:2790 <named-content xmlns:xlink="http://www.w3.org/1999/xlink" content-type="dwc:verbatimCoordinates" xlink:type="simple">69°10'9"N, 21°25'22"E</named-content></td><td rowspan="1" colspan="1">Le: Enontekiö</td><td rowspan="1" colspan="1">Annjaloanji</td><td rowspan="1" colspan="1">13.VII.2007</td><td rowspan="1" colspan="1">A. Haarto leg.</td><td rowspan="1" colspan="1">NA</td><td rowspan="1" colspan="1"><ext-link xmlns:xlink="http://www.w3.org/1999/xlink" ext-link-type="uri" xlink:href="http://www.ncbi.nlm.nih.gov/nuccore/KJ847977" xlink:type="simple">KJ847977</ext-link></td></tr><tr><td rowspan="1" colspan="1">MZH_Y1648</td><td rowspan="1" colspan="1"><italic><tp:taxon-name>Melanostoma certum</tp:taxon-name></italic></td><td rowspan="1" colspan="1">Finland</td><td rowspan="1" colspan="1">76865:2790 <named-content xmlns:xlink="http://www.w3.org/1999/xlink" content-type="dwc:verbatimCoordinates" xlink:type="simple">69°10'9"N, 21°25'22"E</named-content></td><td rowspan="1" colspan="1">Le: Enontekiö</td><td rowspan="1" colspan="1">Annjaloanji</td><td rowspan="1" colspan="1">22.VII.2005</td><td rowspan="1" colspan="1">A. Haarto leg.</td><td rowspan="1" colspan="1">NA</td><td rowspan="1" colspan="1"><ext-link xmlns:xlink="http://www.w3.org/1999/xlink" ext-link-type="uri" xlink:href="http://www.ncbi.nlm.nih.gov/nuccore/KJ847978" xlink:type="simple">KJ847978</ext-link></td></tr><tr><td rowspan="1" colspan="1">MZH_Y1872</td><td rowspan="1" colspan="1"><italic><tp:taxon-name>Melanostoma certum</tp:taxon-name></italic></td><td rowspan="1" colspan="1">Finland</td><td rowspan="1" colspan="1">77042:34600 <named-content xmlns:xlink="http://www.w3.org/1999/xlink" content-type="dwc:verbatimCoordinates" xlink:type="simple">69°24'54"N, 25°58'36"E</named-content></td><td rowspan="1" colspan="1">Li: Utsjoki</td><td rowspan="1" colspan="1">Karigasniemi, Ailigas</td><td rowspan="1" colspan="1">25.VI.2013</td><td rowspan="1" colspan="1">K. Mattila leg.</td><td rowspan="1" colspan="1"><ext-link xmlns:xlink="http://www.w3.org/1999/xlink" ext-link-type="uri" xlink:href="http://www.ncbi.nlm.nih.gov/nuccore/KJ848107" xlink:type="simple">KJ848107</ext-link></td><td rowspan="1" colspan="1"><ext-link xmlns:xlink="http://www.w3.org/1999/xlink" ext-link-type="uri" xlink:href="http://www.ncbi.nlm.nih.gov/nuccore/KJ847979" xlink:type="simple">KJ847979</ext-link></td></tr><tr><td rowspan="1" colspan="1">MZH_Y395</td><td rowspan="1" colspan="1"><italic><tp:taxon-name>Melanostoma mellarium</tp:taxon-name></italic></td><td rowspan="1" colspan="1">Finland</td><td rowspan="1" colspan="1">7674:3253</td><td rowspan="1" colspan="1">Le: Enontekiö</td><td rowspan="1" colspan="1">Kilpisjärvi</td><td rowspan="1" colspan="1">6.VII.2005</td><td rowspan="1" colspan="1">G. Ståhls &amp; V. Milankov leg.</td><td rowspan="1" colspan="1"><ext-link xmlns:xlink="http://www.w3.org/1999/xlink" ext-link-type="uri" xlink:href="http://www.ncbi.nlm.nih.gov/nuccore/KJ848078" xlink:type="simple">KJ848078</ext-link></td><td rowspan="1" colspan="1"><ext-link xmlns:xlink="http://www.w3.org/1999/xlink" ext-link-type="uri" xlink:href="http://www.ncbi.nlm.nih.gov/nuccore/KJ847981" xlink:type="simple">KJ847981</ext-link></td></tr><tr><td rowspan="1" colspan="1">MZH_Y396</td><td rowspan="1" colspan="1"><italic><tp:taxon-name>Melanostoma mellarium</tp:taxon-name></italic></td><td rowspan="1" colspan="1">Finland</td><td rowspan="1" colspan="1">7674:3253</td><td rowspan="1" colspan="1">Le: Enontekiö</td><td rowspan="1" colspan="1">Kilpisjärvi</td><td rowspan="1" colspan="1">6.VII.2005</td><td rowspan="1" colspan="1">G. Ståhls &amp; V. Milankov leg.</td><td rowspan="1" colspan="1">NA</td><td rowspan="1" colspan="1"><ext-link xmlns:xlink="http://www.w3.org/1999/xlink" ext-link-type="uri" xlink:href="http://www.ncbi.nlm.nih.gov/nuccore/KJ847982" xlink:type="simple">KJ847982</ext-link></td></tr><tr><td rowspan="1" colspan="1">MZH_Y407</td><td rowspan="1" colspan="1"><italic><tp:taxon-name>Melanostoma mellarium</tp:taxon-name></italic></td><td rowspan="1" colspan="1">Finland</td><td rowspan="1" colspan="1">729:38:00</td><td rowspan="1" colspan="1">Lkem: Kemi</td><td rowspan="1" colspan="1">Ajos</td><td rowspan="1" colspan="1">15.VI.2004</td><td rowspan="1" colspan="1">E.M. &amp; L. Laasonen leg.</td><td rowspan="1" colspan="1">NA</td><td rowspan="1" colspan="1"><ext-link xmlns:xlink="http://www.w3.org/1999/xlink" ext-link-type="uri" xlink:href="http://www.ncbi.nlm.nih.gov/nuccore/KJ847983" xlink:type="simple">KJ847983</ext-link></td></tr><tr><td rowspan="1" colspan="1">MZH_Y415</td><td rowspan="1" colspan="1"><italic><tp:taxon-name>Melanostoma mellarium</tp:taxon-name></italic></td><td rowspan="1" colspan="1">Finland</td><td rowspan="1" colspan="1">67071:090</td><td rowspan="1" colspan="1">Al: Eckerö</td><td rowspan="1" colspan="1">Skag</td><td rowspan="1" colspan="1">1.VI.2005</td><td rowspan="1" colspan="1">E.M. &amp; L. Laasonen leg.</td><td rowspan="1" colspan="1"><ext-link xmlns:xlink="http://www.w3.org/1999/xlink" ext-link-type="uri" xlink:href="http://www.ncbi.nlm.nih.gov/nuccore/KJ848079" xlink:type="simple">KJ848079</ext-link></td><td rowspan="1" colspan="1"><ext-link xmlns:xlink="http://www.w3.org/1999/xlink" ext-link-type="uri" xlink:href="http://www.ncbi.nlm.nih.gov/nuccore/KJ847985" xlink:type="simple">KJ847985</ext-link></td></tr><tr><td rowspan="1" colspan="1">MZH_Y416</td><td rowspan="1" colspan="1"><italic><tp:taxon-name>Melanostoma mellarium</tp:taxon-name></italic></td><td rowspan="1" colspan="1">Finland</td><td rowspan="1" colspan="1">708:38</td><td rowspan="1" colspan="1">Ob: Sievi</td><td rowspan="1" colspan="1">Kiiskilä</td><td rowspan="1" colspan="1">17.VI.2005</td><td rowspan="1" colspan="1">E.M. &amp; L. Laasonen leg.</td><td rowspan="1" colspan="1"><ext-link xmlns:xlink="http://www.w3.org/1999/xlink" ext-link-type="uri" xlink:href="http://www.ncbi.nlm.nih.gov/nuccore/KJ848080" xlink:type="simple">KJ848080</ext-link></td><td rowspan="1" colspan="1"><ext-link xmlns:xlink="http://www.w3.org/1999/xlink" ext-link-type="uri" xlink:href="http://www.ncbi.nlm.nih.gov/nuccore/KJ847986" xlink:type="simple">KJ847986</ext-link></td></tr><tr><td rowspan="1" colspan="1">MZH_Y417</td><td rowspan="1" colspan="1"><italic><tp:taxon-name>Melanostoma mellarium</tp:taxon-name></italic></td><td rowspan="1" colspan="1">Finland</td><td rowspan="1" colspan="1">708:38</td><td rowspan="1" colspan="1">Ob: Sievi</td><td rowspan="1" colspan="1">Kiiskilä</td><td rowspan="1" colspan="1">17.VI.2005</td><td rowspan="1" colspan="1">E.M. &amp; L. Laasonen leg.</td><td rowspan="1" colspan="1">NA</td><td rowspan="1" colspan="1"><ext-link xmlns:xlink="http://www.w3.org/1999/xlink" ext-link-type="uri" xlink:href="http://www.ncbi.nlm.nih.gov/nuccore/KJ847987" xlink:type="simple">KJ847987</ext-link></td></tr><tr><td rowspan="1" colspan="1">MZH_Y438</td><td rowspan="1" colspan="1"><italic><tp:taxon-name>Melanostoma mellarium</tp:taxon-name></italic></td><td rowspan="1" colspan="1">Finland</td><td rowspan="1" colspan="1">67549:35144</td><td rowspan="1" colspan="1">Sa: Luumäki</td><td rowspan="1" colspan="1">Päivärinne</td><td rowspan="1" colspan="1">9.VI.2006</td><td rowspan="1" colspan="1">J. Kahanpää leg.</td><td rowspan="1" colspan="1">NA</td><td rowspan="1" colspan="1"><ext-link xmlns:xlink="http://www.w3.org/1999/xlink" ext-link-type="uri" xlink:href="http://www.ncbi.nlm.nih.gov/nuccore/KJ847988" xlink:type="simple">KJ847988</ext-link></td></tr><tr><td rowspan="1" colspan="1">MZH_Y439</td><td rowspan="1" colspan="1"><italic><tp:taxon-name>Melanostoma mellarium</tp:taxon-name></italic></td><td rowspan="1" colspan="1">Finland</td><td rowspan="1" colspan="1">67549:35144</td><td rowspan="1" colspan="1">Sa: Luumäki</td><td rowspan="1" colspan="1">Päivärinne</td><td rowspan="1" colspan="1">9.VI.2006</td><td rowspan="1" colspan="1">J. Kahanpää leg.</td><td rowspan="1" colspan="1"><ext-link xmlns:xlink="http://www.w3.org/1999/xlink" ext-link-type="uri" xlink:href="http://www.ncbi.nlm.nih.gov/nuccore/KJ848081" xlink:type="simple">KJ848081</ext-link></td><td rowspan="1" colspan="1"><ext-link xmlns:xlink="http://www.w3.org/1999/xlink" ext-link-type="uri" xlink:href="http://www.ncbi.nlm.nih.gov/nuccore/KJ847989" xlink:type="simple">KJ847989</ext-link></td></tr><tr><td rowspan="1" colspan="1">MZH_Y453</td><td rowspan="1" colspan="1"><italic><tp:taxon-name>Melanostoma mellarium</tp:taxon-name></italic></td><td rowspan="1" colspan="1">Finland</td><td rowspan="1" colspan="1"/><td rowspan="1" colspan="1">Li: Inari</td><td rowspan="1" colspan="1">KJ</td><td rowspan="1" colspan="1">8.VII.2005</td><td rowspan="1" colspan="1">E.M. &amp; L. Laasonen leg.</td><td rowspan="1" colspan="1">NA</td><td rowspan="1" colspan="1"><ext-link xmlns:xlink="http://www.w3.org/1999/xlink" ext-link-type="uri" xlink:href="http://www.ncbi.nlm.nih.gov/nuccore/KJ847992" xlink:type="simple">KJ847992</ext-link></td></tr><tr><td rowspan="1" colspan="1">MZH_Y527</td><td rowspan="1" colspan="1"><italic><tp:taxon-name>Melanostoma mellarium</tp:taxon-name></italic></td><td rowspan="1" colspan="1">Norway</td><td rowspan="1" colspan="1">EIS 160</td><td rowspan="1" colspan="1">FO Sör-Varanger</td><td rowspan="1" colspan="1">Pasvik, Skogfoss</td><td rowspan="1" colspan="1">28.VI.2006</td><td rowspan="1" colspan="1">T. R. Nielsen leg.</td><td rowspan="1" colspan="1"><ext-link xmlns:xlink="http://www.w3.org/1999/xlink" ext-link-type="uri" xlink:href="http://www.ncbi.nlm.nih.gov/nuccore/KJ848083" xlink:type="simple">KJ848083</ext-link></td><td rowspan="1" colspan="1"><ext-link xmlns:xlink="http://www.w3.org/1999/xlink" ext-link-type="uri" xlink:href="http://www.ncbi.nlm.nih.gov/nuccore/KJ847993" xlink:type="simple">KJ847993</ext-link></td></tr><tr><td rowspan="1" colspan="1">MZH_Y530</td><td rowspan="1" colspan="1"><italic><tp:taxon-name>Melanostoma mellarium</tp:taxon-name></italic></td><td rowspan="1" colspan="1">Norway</td><td rowspan="1" colspan="1">EIS 160</td><td rowspan="1" colspan="1">FO Sör-Varanger</td><td rowspan="1" colspan="1">Pasvik, Skogfoss</td><td rowspan="1" colspan="1">29.VI.2006</td><td rowspan="1" colspan="1">T. R. Nielsen leg.</td><td rowspan="1" colspan="1"><ext-link xmlns:xlink="http://www.w3.org/1999/xlink" ext-link-type="uri" xlink:href="http://www.ncbi.nlm.nih.gov/nuccore/KJ848084" xlink:type="simple">KJ848084</ext-link></td><td rowspan="1" colspan="1"><ext-link xmlns:xlink="http://www.w3.org/1999/xlink" ext-link-type="uri" xlink:href="http://www.ncbi.nlm.nih.gov/nuccore/KJ847994" xlink:type="simple">KJ847994</ext-link></td></tr><tr><td rowspan="1" colspan="1">MZH_Y531</td><td rowspan="1" colspan="1"><italic><tp:taxon-name>Melanostoma mellarium</tp:taxon-name></italic></td><td rowspan="1" colspan="1">Norway</td><td rowspan="1" colspan="1">EIS 160</td><td rowspan="1" colspan="1">FO Sör-Varanger</td><td rowspan="1" colspan="1">Pasvik, Fagermo</td><td rowspan="1" colspan="1">28.VI.2006</td><td rowspan="1" colspan="1">T. R. Nielsen leg.</td><td rowspan="1" colspan="1">NA</td><td rowspan="1" colspan="1"><ext-link xmlns:xlink="http://www.w3.org/1999/xlink" ext-link-type="uri" xlink:href="http://www.ncbi.nlm.nih.gov/nuccore/KJ847995" xlink:type="simple">KJ847995</ext-link></td></tr><tr><td rowspan="1" colspan="1">MZH_Y612</td><td rowspan="1" colspan="1"><italic><tp:taxon-name>Melanostoma mellarium</tp:taxon-name></italic></td><td rowspan="1" colspan="1">Finland</td><td rowspan="1" colspan="1">76178:35210</td><td rowspan="1" colspan="1">Li: Ivalo</td><td rowspan="1" colspan="1">Näveriniemi</td><td rowspan="1" colspan="1">5.VII.2007</td><td rowspan="1" colspan="1">G. Ståhls leg.</td><td rowspan="1" colspan="1">NA</td><td rowspan="1" colspan="1"><ext-link xmlns:xlink="http://www.w3.org/1999/xlink" ext-link-type="uri" xlink:href="http://www.ncbi.nlm.nih.gov/nuccore/KJ847990" xlink:type="simple">KJ847990</ext-link></td></tr><tr><td rowspan="1" colspan="1">MZH_Y621</td><td rowspan="1" colspan="1"><italic><tp:taxon-name>Melanostoma mellarium</tp:taxon-name></italic></td><td rowspan="1" colspan="1">Finland</td><td rowspan="1" colspan="1">77586:35009</td><td rowspan="1" colspan="1">Li: Utsjoki</td><td rowspan="1" colspan="1">roadside</td><td rowspan="1" colspan="1">8.VII.2007</td><td rowspan="1" colspan="1">G. Ståhls leg.</td><td rowspan="1" colspan="1"><ext-link xmlns:xlink="http://www.w3.org/1999/xlink" ext-link-type="uri" xlink:href="http://www.ncbi.nlm.nih.gov/nuccore/KJ848095" xlink:type="simple">KJ848095</ext-link></td><td rowspan="1" colspan="1"><ext-link xmlns:xlink="http://www.w3.org/1999/xlink" ext-link-type="uri" xlink:href="http://www.ncbi.nlm.nih.gov/nuccore/KJ847996" xlink:type="simple">KJ847996</ext-link></td></tr><tr><td rowspan="1" colspan="1">MZH_Y642</td><td rowspan="1" colspan="1"><italic><tp:taxon-name>Melanostoma mellarium</tp:taxon-name></italic></td><td rowspan="1" colspan="1">Luxembourg</td><td rowspan="1" colspan="1"/><td rowspan="1" colspan="1">Bonnerue meadow</td><td rowspan="1" colspan="1">L’Ourtie occidental, 229-78</td><td rowspan="1" colspan="1">21.V.2006</td><td rowspan="1" colspan="1">W. van Steenis leg.</td><td rowspan="1" colspan="1"><ext-link xmlns:xlink="http://www.w3.org/1999/xlink" ext-link-type="uri" xlink:href="http://www.ncbi.nlm.nih.gov/nuccore/KJ848091" xlink:type="simple">KJ848091</ext-link></td><td rowspan="1" colspan="1"><ext-link xmlns:xlink="http://www.w3.org/1999/xlink" ext-link-type="uri" xlink:href="http://www.ncbi.nlm.nih.gov/nuccore/KJ847991" xlink:type="simple">KJ847991</ext-link></td></tr><tr><td rowspan="1" colspan="1">MZH_Y646</td><td rowspan="1" colspan="1"><italic><tp:taxon-name>Melanostoma mellarium</tp:taxon-name></italic></td><td rowspan="1" colspan="1">Finland</td><td rowspan="1" colspan="1">76764:2523</td><td rowspan="1" colspan="1">Le: Enontekiö</td><td rowspan="1" colspan="1">Saana (koivikko)</td><td rowspan="1" colspan="1">16.VII.2007</td><td rowspan="1" colspan="1">A. Haarto leg.</td><td rowspan="1" colspan="1">NA</td><td rowspan="1" colspan="1"><ext-link xmlns:xlink="http://www.w3.org/1999/xlink" ext-link-type="uri" xlink:href="http://www.ncbi.nlm.nih.gov/nuccore/KJ847997" xlink:type="simple">KJ847997</ext-link></td></tr><tr><td rowspan="1" colspan="1">MZH_Y647</td><td rowspan="1" colspan="1"><italic><tp:taxon-name>Melanostoma mellarium</tp:taxon-name></italic></td><td rowspan="1" colspan="1">Finland</td><td rowspan="1" colspan="1">76764:2523</td><td rowspan="1" colspan="1">Le: Enontekiö</td><td rowspan="1" colspan="1">Saana (koivikko)</td><td rowspan="1" colspan="1">16.VII.2007</td><td rowspan="1" colspan="1">A. Haarto leg.</td><td rowspan="1" colspan="1"><ext-link xmlns:xlink="http://www.w3.org/1999/xlink" ext-link-type="uri" xlink:href="http://www.ncbi.nlm.nih.gov/nuccore/KJ848092" xlink:type="simple">KJ848092</ext-link></td><td rowspan="1" colspan="1"><ext-link xmlns:xlink="http://www.w3.org/1999/xlink" ext-link-type="uri" xlink:href="http://www.ncbi.nlm.nih.gov/nuccore/KJ847998" xlink:type="simple">KJ847998</ext-link></td></tr><tr><td rowspan="1" colspan="1">MZH_Y770</td><td rowspan="1" colspan="1"><italic><tp:taxon-name>Melanostoma mellarium</tp:taxon-name></italic></td><td rowspan="1" colspan="1">Norway</td><td rowspan="1" colspan="1">EIS 169</td><td rowspan="1" colspan="1">FÖ Sör-Varanger</td><td rowspan="1" colspan="1">Svanvik</td><td rowspan="1" colspan="1">30.VI.2008</td><td rowspan="1" colspan="1">T. R. Nielsen leg.</td><td rowspan="1" colspan="1">NS</td><td rowspan="1" colspan="1"><ext-link xmlns:xlink="http://www.w3.org/1999/xlink" ext-link-type="uri" xlink:href="http://www.ncbi.nlm.nih.gov/nuccore/KJ847984" xlink:type="simple">KJ847984</ext-link></td></tr><tr><td rowspan="1" colspan="1">MZH_Y1650</td><td rowspan="1" colspan="1"><italic><tp:taxon-name>Melanostoma mellarium</tp:taxon-name></italic></td><td rowspan="1" colspan="1">Finland</td><td rowspan="1" colspan="1">775:350</td><td rowspan="1" colspan="1">Le: Enontekiö</td><td rowspan="1" colspan="1">Saana</td><td rowspan="1" colspan="1">11.VII.2011</td><td rowspan="1" colspan="1">E.M. &amp; L. Laasonen leg.</td><td rowspan="1" colspan="1">NA</td><td rowspan="1" colspan="1"><ext-link xmlns:xlink="http://www.w3.org/1999/xlink" ext-link-type="uri" xlink:href="http://www.ncbi.nlm.nih.gov/nuccore/KJ847980" xlink:type="simple">KJ847980</ext-link></td></tr><tr><td rowspan="1" colspan="1">MZH_Y399</td><td rowspan="1" colspan="1"><italic><tp:taxon-name>Melanostoma mellinum</tp:taxon-name></italic></td><td rowspan="1" colspan="1">Finland</td><td rowspan="1" colspan="1">6771:255</td><td rowspan="1" colspan="1">Ta: Lammi</td><td rowspan="1" colspan="1">Biol. station</td><td rowspan="1" colspan="1">28.V.2005</td><td rowspan="1" colspan="1">G. Ståhls leg.</td><td rowspan="1" colspan="1">NA</td><td rowspan="1" colspan="1"><ext-link xmlns:xlink="http://www.w3.org/1999/xlink" ext-link-type="uri" xlink:href="http://www.ncbi.nlm.nih.gov/nuccore/KJ847999" xlink:type="simple">KJ847999</ext-link></td></tr><tr><td rowspan="1" colspan="1">MZH_Y400</td><td rowspan="1" colspan="1"><italic><tp:taxon-name>Melanostoma mellinum</tp:taxon-name></italic></td><td rowspan="1" colspan="1">Finland</td><td rowspan="1" colspan="1">6771:255</td><td rowspan="1" colspan="1">Ta: Lammi</td><td rowspan="1" colspan="1">Biol. station</td><td rowspan="1" colspan="1">28.V.2005</td><td rowspan="1" colspan="1">G. Ståhls leg.</td><td rowspan="1" colspan="1">NA</td><td rowspan="1" colspan="1"><ext-link xmlns:xlink="http://www.w3.org/1999/xlink" ext-link-type="uri" xlink:href="http://www.ncbi.nlm.nih.gov/nuccore/KJ848000" xlink:type="simple">KJ848000</ext-link></td></tr><tr><td rowspan="1" colspan="1">MZH_Y405</td><td rowspan="1" colspan="1"><italic><tp:taxon-name>Melanostoma mellinum</tp:taxon-name></italic></td><td rowspan="1" colspan="1">Finland</td><td rowspan="1" colspan="1">6682:108</td><td rowspan="1" colspan="1">Al: Mariehamn</td><td rowspan="1" colspan="1">Espholm</td><td rowspan="1" colspan="1">30.V.2005</td><td rowspan="1" colspan="1">E. M. &amp; L. Laasonen leg.</td><td rowspan="1" colspan="1">NA</td><td rowspan="1" colspan="1"><ext-link xmlns:xlink="http://www.w3.org/1999/xlink" ext-link-type="uri" xlink:href="http://www.ncbi.nlm.nih.gov/nuccore/KJ848001" xlink:type="simple">KJ848001</ext-link></td></tr><tr><td rowspan="1" colspan="1">MZH_Y406</td><td rowspan="1" colspan="1"><italic><tp:taxon-name>Melanostoma mellinum</tp:taxon-name></italic></td><td rowspan="1" colspan="1">Finland</td><td rowspan="1" colspan="1">7623:539</td><td rowspan="1" colspan="1">Li: Inari</td><td rowspan="1" colspan="1">Heinäj.</td><td rowspan="1" colspan="1">7.VII.2005</td><td rowspan="1" colspan="1">E.M. &amp; L. Laasonen leg.</td><td rowspan="1" colspan="1">NA</td><td rowspan="1" colspan="1"><ext-link xmlns:xlink="http://www.w3.org/1999/xlink" ext-link-type="uri" xlink:href="http://www.ncbi.nlm.nih.gov/nuccore/KJ848002" xlink:type="simple">KJ848002</ext-link></td></tr><tr><td rowspan="1" colspan="1">MZH_Y409</td><td rowspan="1" colspan="1"><italic><tp:taxon-name>Melanostoma mellinum</tp:taxon-name></italic></td><td rowspan="1" colspan="1">Finland</td><td rowspan="1" colspan="1"/><td rowspan="1" colspan="1">Li: Utsjoki</td><td rowspan="1" colspan="1">Tsuomas</td><td rowspan="1" colspan="1">5–6.VII.2005</td><td rowspan="1" colspan="1">E.M. &amp; L. Laasonen leg.</td><td rowspan="1" colspan="1">NA</td><td rowspan="1" colspan="1"><ext-link xmlns:xlink="http://www.w3.org/1999/xlink" ext-link-type="uri" xlink:href="http://www.ncbi.nlm.nih.gov/nuccore/KJ848003" xlink:type="simple">KJ848003</ext-link></td></tr><tr><td rowspan="1" colspan="1">MZH_Y410</td><td rowspan="1" colspan="1"><italic><tp:taxon-name>Melanostoma mellinum</tp:taxon-name></italic></td><td rowspan="1" colspan="1">Finland</td><td rowspan="1" colspan="1">69103:5353</td><td rowspan="1" colspan="1">Ta: Joroinen</td><td rowspan="1" colspan="1"/><td rowspan="1" colspan="1">29.VI.2006</td><td rowspan="1" colspan="1">A. Haarto leg.</td><td rowspan="1" colspan="1"><ext-link xmlns:xlink="http://www.w3.org/1999/xlink" ext-link-type="uri" xlink:href="http://www.ncbi.nlm.nih.gov/nuccore/KJ848072" xlink:type="simple">KJ848072</ext-link></td><td rowspan="1" colspan="1"><ext-link xmlns:xlink="http://www.w3.org/1999/xlink" ext-link-type="uri" xlink:href="http://www.ncbi.nlm.nih.gov/nuccore/KJ848004" xlink:type="simple">KJ848004</ext-link></td></tr><tr><td rowspan="1" colspan="1">MZH_Y413</td><td rowspan="1" colspan="1"><italic><tp:taxon-name>Melanostoma mellinum</tp:taxon-name></italic></td><td rowspan="1" colspan="1">Finland</td><td rowspan="1" colspan="1">6696:124</td><td rowspan="1" colspan="1">Al: Sund</td><td rowspan="1" colspan="1">Bomarsund</td><td rowspan="1" colspan="1">1.VI.2005</td><td rowspan="1" colspan="1">E.M. &amp; L. Laasonen leg.</td><td rowspan="1" colspan="1">NA</td><td rowspan="1" colspan="1"><ext-link xmlns:xlink="http://www.w3.org/1999/xlink" ext-link-type="uri" xlink:href="http://www.ncbi.nlm.nih.gov/nuccore/KJ848005" xlink:type="simple">KJ848005</ext-link></td></tr><tr><td rowspan="1" colspan="1">MZH_Y414</td><td rowspan="1" colspan="1"><italic><tp:taxon-name>Melanostoma mellinum</tp:taxon-name></italic></td><td rowspan="1" colspan="1">Finland</td><td rowspan="1" colspan="1">6696:124</td><td rowspan="1" colspan="1">Al: Sund</td><td rowspan="1" colspan="1">Bomarsund</td><td rowspan="1" colspan="1">1.VI.2005</td><td rowspan="1" colspan="1">E.M. &amp; L. Laasonen leg.</td><td rowspan="1" colspan="1">NA</td><td rowspan="1" colspan="1"><ext-link xmlns:xlink="http://www.w3.org/1999/xlink" ext-link-type="uri" xlink:href="http://www.ncbi.nlm.nih.gov/nuccore/KJ848006" xlink:type="simple">KJ848006</ext-link></td></tr><tr><td rowspan="1" colspan="1">MZH_Y419</td><td rowspan="1" colspan="1"><italic><tp:taxon-name>Melanostoma mellinum</tp:taxon-name></italic></td><td rowspan="1" colspan="1">Finland</td><td rowspan="1" colspan="1"/><td rowspan="1" colspan="1">Li: Kiilopää</td><td rowspan="1" colspan="1"/><td rowspan="1" colspan="1">16–24.VII.2005</td><td rowspan="1" colspan="1">E.M. &amp; L. Laasonen leg.</td><td rowspan="1" colspan="1">NA</td><td rowspan="1" colspan="1"><ext-link xmlns:xlink="http://www.w3.org/1999/xlink" ext-link-type="uri" xlink:href="http://www.ncbi.nlm.nih.gov/nuccore/KJ848007" xlink:type="simple">KJ848007</ext-link></td></tr><tr><td rowspan="1" colspan="1">MZH_Y434</td><td rowspan="1" colspan="1"><italic><tp:taxon-name>Melanostoma mellinum</tp:taxon-name></italic></td><td rowspan="1" colspan="1">Finland</td><td rowspan="1" colspan="1">6696:234</td><td rowspan="1" colspan="1">Ab: Parainen</td><td rowspan="1" colspan="1">Petteby</td><td rowspan="1" colspan="1">31.V.2006</td><td rowspan="1" colspan="1">A. Haarto leg.</td><td rowspan="1" colspan="1">NA</td><td rowspan="1" colspan="1"><ext-link xmlns:xlink="http://www.w3.org/1999/xlink" ext-link-type="uri" xlink:href="http://www.ncbi.nlm.nih.gov/nuccore/KJ848008" xlink:type="simple">KJ848008</ext-link></td></tr><tr><td rowspan="1" colspan="1">MZH_Y435</td><td rowspan="1" colspan="1"><italic><tp:taxon-name>Melanostoma mellinum</tp:taxon-name></italic></td><td rowspan="1" colspan="1">Finland</td><td rowspan="1" colspan="1">6733:222</td><td rowspan="1" colspan="1">Ab: Mietoinen</td><td rowspan="1" colspan="1">Perkko</td><td rowspan="1" colspan="1">28.V.2006</td><td rowspan="1" colspan="1">A. Haarto leg.</td><td rowspan="1" colspan="1">NA</td><td rowspan="1" colspan="1"><ext-link xmlns:xlink="http://www.w3.org/1999/xlink" ext-link-type="uri" xlink:href="http://www.ncbi.nlm.nih.gov/nuccore/KJ848009" xlink:type="simple">KJ848009</ext-link></td></tr><tr><td rowspan="1" colspan="1">MZH_Y436</td><td rowspan="1" colspan="1"><italic><tp:taxon-name>Melanostoma mellinum</tp:taxon-name></italic></td><td rowspan="1" colspan="1">Finland</td><td rowspan="1" colspan="1">6696:234</td><td rowspan="1" colspan="1">Ab: Parainen</td><td rowspan="1" colspan="1">Petteby</td><td rowspan="1" colspan="1">31.V.2006</td><td rowspan="1" colspan="1">A. Haarto leg.</td><td rowspan="1" colspan="1"><ext-link xmlns:xlink="http://www.w3.org/1999/xlink" ext-link-type="uri" xlink:href="http://www.ncbi.nlm.nih.gov/nuccore/KJ848087" xlink:type="simple">KJ848087</ext-link></td><td rowspan="1" colspan="1"><ext-link xmlns:xlink="http://www.w3.org/1999/xlink" ext-link-type="uri" xlink:href="http://www.ncbi.nlm.nih.gov/nuccore/KJ848010" xlink:type="simple">KJ848010</ext-link></td></tr><tr><td rowspan="1" colspan="1">MZH_Y437</td><td rowspan="1" colspan="1"><italic><tp:taxon-name>Melanostoma mellinum</tp:taxon-name></italic></td><td rowspan="1" colspan="1">Finland</td><td rowspan="1" colspan="1">6733:222</td><td rowspan="1" colspan="1">Ab: Mietoinen</td><td rowspan="1" colspan="1">Perkko</td><td rowspan="1" colspan="1">25.V.2006</td><td rowspan="1" colspan="1">A. Haarto leg.</td><td rowspan="1" colspan="1">NA</td><td rowspan="1" colspan="1"><ext-link xmlns:xlink="http://www.w3.org/1999/xlink" ext-link-type="uri" xlink:href="http://www.ncbi.nlm.nih.gov/nuccore/KJ848011" xlink:type="simple">KJ848011</ext-link></td></tr><tr><td rowspan="1" colspan="1">MZH_Y442</td><td rowspan="1" colspan="1"><italic><tp:taxon-name>Melanostoma mellinum</tp:taxon-name></italic></td><td rowspan="1" colspan="1">Finland</td><td rowspan="1" colspan="1"/><td rowspan="1" colspan="1">Ok: Kuhmo</td><td rowspan="1" colspan="1">Härkäniementie</td><td rowspan="1" colspan="1">18.VIII.2006</td><td rowspan="1" colspan="1">G. Ståhls leg.</td><td rowspan="1" colspan="1"><ext-link xmlns:xlink="http://www.w3.org/1999/xlink" ext-link-type="uri" xlink:href="http://www.ncbi.nlm.nih.gov/nuccore/KJ848071" xlink:type="simple">KJ848071</ext-link></td><td rowspan="1" colspan="1"><ext-link xmlns:xlink="http://www.w3.org/1999/xlink" ext-link-type="uri" xlink:href="http://www.ncbi.nlm.nih.gov/nuccore/KJ848012" xlink:type="simple">KJ848012</ext-link></td></tr><tr><td rowspan="1" colspan="1">MZH_Y451</td><td rowspan="1" colspan="1"><italic><tp:taxon-name>Melanostoma mellinum</tp:taxon-name></italic></td><td rowspan="1" colspan="1">Finland</td><td rowspan="1" colspan="1"/><td rowspan="1" colspan="1">Le: Kilpisjärvi</td><td rowspan="1" colspan="1"/><td rowspan="1" colspan="1">VII.2005</td><td rowspan="1" colspan="1">G. Ståhls leg.</td><td rowspan="1" colspan="1">NA</td><td rowspan="1" colspan="1"><ext-link xmlns:xlink="http://www.w3.org/1999/xlink" ext-link-type="uri" xlink:href="http://www.ncbi.nlm.nih.gov/nuccore/KJ848013" xlink:type="simple">KJ848013</ext-link></td></tr><tr><td rowspan="1" colspan="1">MZH_Y452</td><td rowspan="1" colspan="1"><italic><tp:taxon-name>Melanostoma mellinum</tp:taxon-name></italic></td><td rowspan="1" colspan="1">Finland</td><td rowspan="1" colspan="1">7747:472</td><td rowspan="1" colspan="1">Li: Utsjoki</td><td rowspan="1" colspan="1"/><td rowspan="1" colspan="1">30.VI.2005</td><td rowspan="1" colspan="1">E.M. &amp; L. Laasonen leg.</td><td rowspan="1" colspan="1">NA</td><td rowspan="1" colspan="1"><ext-link xmlns:xlink="http://www.w3.org/1999/xlink" ext-link-type="uri" xlink:href="http://www.ncbi.nlm.nih.gov/nuccore/KJ848014" xlink:type="simple">KJ848014</ext-link></td></tr><tr><td rowspan="1" colspan="1">MZH_Y456</td><td rowspan="1" colspan="1"><italic><tp:taxon-name>Melanostoma mellinum</tp:taxon-name></italic></td><td rowspan="1" colspan="1">Sweden</td><td rowspan="1" colspan="1"/><td rowspan="1" colspan="1">Uppland</td><td rowspan="1" colspan="1">Järfälla</td><td rowspan="1" colspan="1">VIII.2006</td><td rowspan="1" colspan="1">H. Bartsch leg.</td><td rowspan="1" colspan="1"><ext-link xmlns:xlink="http://www.w3.org/1999/xlink" ext-link-type="uri" xlink:href="http://www.ncbi.nlm.nih.gov/nuccore/KJ848085" xlink:type="simple">KJ848085</ext-link></td><td rowspan="1" colspan="1"><ext-link xmlns:xlink="http://www.w3.org/1999/xlink" ext-link-type="uri" xlink:href="http://www.ncbi.nlm.nih.gov/nuccore/KJ848015" xlink:type="simple">KJ848015</ext-link></td></tr><tr><td rowspan="1" colspan="1">MZH_Y457</td><td rowspan="1" colspan="1"><italic><tp:taxon-name>Melanostoma mellinum</tp:taxon-name></italic></td><td rowspan="1" colspan="1">Sweden</td><td rowspan="1" colspan="1"/><td rowspan="1" colspan="1">Uppland</td><td rowspan="1" colspan="1">Järfälla</td><td rowspan="1" colspan="1">VIII.2006</td><td rowspan="1" colspan="1">H. Bartsch leg.</td><td rowspan="1" colspan="1"><ext-link xmlns:xlink="http://www.w3.org/1999/xlink" ext-link-type="uri" xlink:href="http://www.ncbi.nlm.nih.gov/nuccore/KJ848074" xlink:type="simple">KJ848074</ext-link></td><td rowspan="1" colspan="1"><ext-link xmlns:xlink="http://www.w3.org/1999/xlink" ext-link-type="uri" xlink:href="http://www.ncbi.nlm.nih.gov/nuccore/KJ848016" xlink:type="simple">KJ848016</ext-link></td></tr><tr><td rowspan="1" colspan="1">MZH_Y475</td><td rowspan="1" colspan="1"><italic><tp:taxon-name>Melanostoma mellinum</tp:taxon-name></italic></td><td rowspan="1" colspan="1">Finland</td><td rowspan="1" colspan="1">664:18</td><td rowspan="1" colspan="1">Ab: Korpo</td><td rowspan="1" colspan="1">Utö</td><td rowspan="1" colspan="1">28.7.2006</td><td rowspan="1" colspan="1">A. Haarto leg.</td><td rowspan="1" colspan="1">NA</td><td rowspan="1" colspan="1"><ext-link xmlns:xlink="http://www.w3.org/1999/xlink" ext-link-type="uri" xlink:href="http://www.ncbi.nlm.nih.gov/nuccore/KJ848017" xlink:type="simple">KJ848017</ext-link></td></tr><tr><td rowspan="1" colspan="1">MZH_Y479</td><td rowspan="1" colspan="1"><italic><tp:taxon-name>Melanostoma mellinum</tp:taxon-name></italic></td><td rowspan="1" colspan="1">Netherlands</td><td rowspan="1" colspan="1">RD 128-566</td><td rowspan="1" colspan="1">Breukelen</td><td rowspan="1" colspan="1">Overholland</td><td rowspan="1" colspan="1">5.V.2006</td><td rowspan="1" colspan="1">W. van Steenis leg.</td><td rowspan="1" colspan="1"><ext-link xmlns:xlink="http://www.w3.org/1999/xlink" ext-link-type="uri" xlink:href="http://www.ncbi.nlm.nih.gov/nuccore/KJ848086" xlink:type="simple">KJ848086</ext-link></td><td rowspan="1" colspan="1"><ext-link xmlns:xlink="http://www.w3.org/1999/xlink" ext-link-type="uri" xlink:href="http://www.ncbi.nlm.nih.gov/nuccore/KJ848018" xlink:type="simple">KJ848018</ext-link></td></tr><tr><td rowspan="1" colspan="1">MZH_Y480</td><td rowspan="1" colspan="1"><italic><tp:taxon-name>Melanostoma mellinum</tp:taxon-name></italic></td><td rowspan="1" colspan="1">Netherlands</td><td rowspan="1" colspan="1">RD 128-464</td><td rowspan="1" colspan="1">Breukelen</td><td rowspan="1" colspan="1">Niejenrode</td><td rowspan="1" colspan="1">5.V.2006</td><td rowspan="1" colspan="1">W. van Steenis leg.</td><td rowspan="1" colspan="1"><ext-link xmlns:xlink="http://www.w3.org/1999/xlink" ext-link-type="uri" xlink:href="http://www.ncbi.nlm.nih.gov/nuccore/KJ848075" xlink:type="simple">KJ848075</ext-link></td><td rowspan="1" colspan="1"><ext-link xmlns:xlink="http://www.w3.org/1999/xlink" ext-link-type="uri" xlink:href="http://www.ncbi.nlm.nih.gov/nuccore/KJ848019" xlink:type="simple">KJ848019</ext-link></td></tr><tr><td rowspan="1" colspan="1">MZH_Y488</td><td rowspan="1" colspan="1"><italic><tp:taxon-name>Melanostoma mellinum</tp:taxon-name></italic></td><td rowspan="1" colspan="1">Finland</td><td rowspan="1" colspan="1">77042:34600</td><td rowspan="1" colspan="1">Li: Utsjoki</td><td rowspan="1" colspan="1">Kaivojoki, Karigasniemi</td><td rowspan="1" colspan="1">01.VII.2006</td><td rowspan="1" colspan="1">I. Kakko leg.</td><td rowspan="1" colspan="1"><ext-link xmlns:xlink="http://www.w3.org/1999/xlink" ext-link-type="uri" xlink:href="http://www.ncbi.nlm.nih.gov/nuccore/KJ848076" xlink:type="simple">KJ848076</ext-link></td><td rowspan="1" colspan="1"><ext-link xmlns:xlink="http://www.w3.org/1999/xlink" ext-link-type="uri" xlink:href="http://www.ncbi.nlm.nih.gov/nuccore/KJ848020" xlink:type="simple">KJ848020</ext-link></td></tr><tr><td rowspan="1" colspan="1">MZH_Y489</td><td rowspan="1" colspan="1"><italic><tp:taxon-name>Melanostoma mellinum</tp:taxon-name></italic></td><td rowspan="1" colspan="1">Finland</td><td rowspan="1" colspan="1">76954:34829</td><td rowspan="1" colspan="1">Li: Utsjoki</td><td rowspan="1" colspan="1">Kaamasmukka</td><td rowspan="1" colspan="1">01.VII.2006</td><td rowspan="1" colspan="1">I. Kakko leg.</td><td rowspan="1" colspan="1"><ext-link xmlns:xlink="http://www.w3.org/1999/xlink" ext-link-type="uri" xlink:href="http://www.ncbi.nlm.nih.gov/nuccore/KJ848077" xlink:type="simple">KJ848077</ext-link></td><td rowspan="1" colspan="1"><ext-link xmlns:xlink="http://www.w3.org/1999/xlink" ext-link-type="uri" xlink:href="http://www.ncbi.nlm.nih.gov/nuccore/KJ848021" xlink:type="simple">KJ848021</ext-link></td></tr><tr><td rowspan="1" colspan="1">MZH_Y490</td><td rowspan="1" colspan="1"><italic><tp:taxon-name>Melanostoma mellinum</tp:taxon-name></italic></td><td rowspan="1" colspan="1">Finland</td><td rowspan="1" colspan="1">77224:34611</td><td rowspan="1" colspan="1">Li: Inari</td><td rowspan="1" colspan="1">Akujoen risteys</td><td rowspan="1" colspan="1">02.VII.2006</td><td rowspan="1" colspan="1">I. Kakko leg.</td><td rowspan="1" colspan="1">NA</td><td rowspan="1" colspan="1"><ext-link xmlns:xlink="http://www.w3.org/1999/xlink" ext-link-type="uri" xlink:href="http://www.ncbi.nlm.nih.gov/nuccore/KJ848022" xlink:type="simple">KJ848022</ext-link></td></tr><tr><td rowspan="1" colspan="1">MZH_Y528</td><td rowspan="1" colspan="1"><italic><tp:taxon-name>Melanostoma mellinum</tp:taxon-name></italic></td><td rowspan="1" colspan="1">Norway</td><td rowspan="1" colspan="1">EIS 160</td><td rowspan="1" colspan="1">FO Sör-Varanger</td><td rowspan="1" colspan="1">Pasvik, Skogfoss</td><td rowspan="1" colspan="1">27.VI.2006</td><td rowspan="1" colspan="1">T. R. Nielsen leg.</td><td rowspan="1" colspan="1"><ext-link xmlns:xlink="http://www.w3.org/1999/xlink" ext-link-type="uri" xlink:href="http://www.ncbi.nlm.nih.gov/nuccore/KJ848073" xlink:type="simple">KJ848073</ext-link></td><td rowspan="1" colspan="1"><ext-link xmlns:xlink="http://www.w3.org/1999/xlink" ext-link-type="uri" xlink:href="http://www.ncbi.nlm.nih.gov/nuccore/KJ848023" xlink:type="simple">KJ848023</ext-link></td></tr><tr><td rowspan="1" colspan="1">MZH_Y529</td><td rowspan="1" colspan="1"><italic><tp:taxon-name>Melanostoma mellinum</tp:taxon-name></italic></td><td rowspan="1" colspan="1">Norway</td><td rowspan="1" colspan="1">EIS 160</td><td rowspan="1" colspan="1">FO Sör-Varanger</td><td rowspan="1" colspan="1">Pasvik, Skogfoss</td><td rowspan="1" colspan="1">28.VI.2006</td><td rowspan="1" colspan="1">T. R. Nielsen leg.</td><td rowspan="1" colspan="1">NA</td><td rowspan="1" colspan="1"><ext-link xmlns:xlink="http://www.w3.org/1999/xlink" ext-link-type="uri" xlink:href="http://www.ncbi.nlm.nih.gov/nuccore/KJ848024" xlink:type="simple">KJ848024</ext-link></td></tr><tr><td rowspan="1" colspan="1">MZH_Y593</td><td rowspan="1" colspan="1"><italic><tp:taxon-name>Melanostoma mellinum</tp:taxon-name></italic></td><td rowspan="1" colspan="1">Italy</td><td rowspan="1" colspan="1"/><td rowspan="1" colspan="1">Sardinia</td><td rowspan="1" colspan="1">Prov. Sassari</td><td rowspan="1" colspan="1">3.VI.2007</td><td rowspan="1" colspan="1">C. Kehlmaier leg.</td><td rowspan="1" colspan="1">NA</td><td rowspan="1" colspan="1"><ext-link xmlns:xlink="http://www.w3.org/1999/xlink" ext-link-type="uri" xlink:href="http://www.ncbi.nlm.nih.gov/nuccore/KJ848025" xlink:type="simple">KJ848025</ext-link></td></tr><tr><td rowspan="1" colspan="1">MZH_Y611</td><td rowspan="1" colspan="1"><italic><tp:taxon-name>Melanostoma mellinum</tp:taxon-name></italic></td><td rowspan="1" colspan="1">Finland</td><td rowspan="1" colspan="1">75944:35160</td><td rowspan="1" colspan="1">Li: Saariselkä</td><td rowspan="1" colspan="1">Kaunispäänoja</td><td rowspan="1" colspan="1">5.VII.2007</td><td rowspan="1" colspan="1">G. Ståhls leg.</td><td rowspan="1" colspan="1">NA</td><td rowspan="1" colspan="1"><ext-link xmlns:xlink="http://www.w3.org/1999/xlink" ext-link-type="uri" xlink:href="http://www.ncbi.nlm.nih.gov/nuccore/KJ848034" xlink:type="simple">KJ848034</ext-link></td></tr><tr><td rowspan="1" colspan="1">MZH_Y613</td><td rowspan="1" colspan="1"><italic><tp:taxon-name>Melanostoma mellinum</tp:taxon-name></italic></td><td rowspan="1" colspan="1">Finland</td><td rowspan="1" colspan="1">77426:35005</td><td rowspan="1" colspan="1">Li: Utsjoki</td><td rowspan="1" colspan="1">Kevo, Kutuniemi</td><td rowspan="1" colspan="1">9.VII.2007</td><td rowspan="1" colspan="1">G. Ståhls leg.</td><td rowspan="1" colspan="1">NA</td><td rowspan="1" colspan="1"><ext-link xmlns:xlink="http://www.w3.org/1999/xlink" ext-link-type="uri" xlink:href="http://www.ncbi.nlm.nih.gov/nuccore/KJ848035" xlink:type="simple">KJ848035</ext-link></td></tr><tr><td rowspan="1" colspan="1">MZH_Y614</td><td rowspan="1" colspan="1"><italic><tp:taxon-name>Melanostoma mellinum</tp:taxon-name></italic></td><td rowspan="1" colspan="1">Finland</td><td rowspan="1" colspan="1">77422:34997</td><td rowspan="1" colspan="1">Li: Utsjoki</td><td rowspan="1" colspan="1">Kevonsuu</td><td rowspan="1" colspan="1">11.VII.2007</td><td rowspan="1" colspan="1">G. Ståhls leg.</td><td rowspan="1" colspan="1">NA</td><td rowspan="1" colspan="1"><ext-link xmlns:xlink="http://www.w3.org/1999/xlink" ext-link-type="uri" xlink:href="http://www.ncbi.nlm.nih.gov/nuccore/KJ848036" xlink:type="simple">KJ848036</ext-link></td></tr><tr><td rowspan="1" colspan="1">MZH_Y619</td><td rowspan="1" colspan="1"><italic><tp:taxon-name>Melanostoma mellinum</tp:taxon-name></italic></td><td rowspan="1" colspan="1">Finland</td><td rowspan="1" colspan="1">77586:35009</td><td rowspan="1" colspan="1">Li: Kaunispäänoja</td><td rowspan="1" colspan="1">roadside</td><td rowspan="1" colspan="1">5.VII.07</td><td rowspan="1" colspan="1">A. Ssymank leg.</td><td rowspan="1" colspan="1">NA</td><td rowspan="1" colspan="1"><ext-link xmlns:xlink="http://www.w3.org/1999/xlink" ext-link-type="uri" xlink:href="http://www.ncbi.nlm.nih.gov/nuccore/KJ848026" xlink:type="simple">KJ848026</ext-link></td></tr><tr><td rowspan="1" colspan="1">MZH_Y620</td><td rowspan="1" colspan="1"><italic><tp:taxon-name>Melanostoma mellinum</tp:taxon-name></italic></td><td rowspan="1" colspan="1">Finland</td><td rowspan="1" colspan="1">76872:2807</td><td rowspan="1" colspan="1">Li: Utsjoki</td><td rowspan="1" colspan="1">roadside</td><td rowspan="1" colspan="1">8.VII.2007</td><td rowspan="1" colspan="1">G. Ståhls leg.</td><td rowspan="1" colspan="1"><ext-link xmlns:xlink="http://www.w3.org/1999/xlink" ext-link-type="uri" xlink:href="http://www.ncbi.nlm.nih.gov/nuccore/KJ848094" xlink:type="simple">KJ848094</ext-link></td><td rowspan="1" colspan="1"><ext-link xmlns:xlink="http://www.w3.org/1999/xlink" ext-link-type="uri" xlink:href="http://www.ncbi.nlm.nih.gov/nuccore/KJ848027" xlink:type="simple">KJ848027</ext-link></td></tr><tr><td rowspan="1" colspan="1">MZH_Y644</td><td rowspan="1" colspan="1"><italic><tp:taxon-name>Melanostoma mellinum</tp:taxon-name></italic></td><td rowspan="1" colspan="1">Finland</td><td rowspan="1" colspan="1">76865:2790</td><td rowspan="1" colspan="1">Le: Enontekiö</td><td rowspan="1" colspan="1">Toskaljoki</td><td rowspan="1" colspan="1">16.VII.2007</td><td rowspan="1" colspan="1">A. Haarto leg.</td><td rowspan="1" colspan="1">NA</td><td rowspan="1" colspan="1"><ext-link xmlns:xlink="http://www.w3.org/1999/xlink" ext-link-type="uri" xlink:href="http://www.ncbi.nlm.nih.gov/nuccore/KJ848029" xlink:type="simple">KJ848029</ext-link></td></tr><tr><td rowspan="1" colspan="1">MZH_Y645</td><td rowspan="1" colspan="1"><italic><tp:taxon-name>Melanostoma mellinum</tp:taxon-name></italic></td><td rowspan="1" colspan="1">Finland</td><td rowspan="1" colspan="1">76764:2523</td><td rowspan="1" colspan="1">Le: Enontekiö</td><td rowspan="1" colspan="1">Annjaloanji</td><td rowspan="1" colspan="1">13.VII.2007</td><td rowspan="1" colspan="1">A. Haarto leg.</td><td rowspan="1" colspan="1">NA</td><td rowspan="1" colspan="1"><ext-link xmlns:xlink="http://www.w3.org/1999/xlink" ext-link-type="uri" xlink:href="http://www.ncbi.nlm.nih.gov/nuccore/KJ848030" xlink:type="simple">KJ848030</ext-link></td></tr><tr><td rowspan="1" colspan="1">MZH_Y647</td><td rowspan="1" colspan="1"><italic><tp:taxon-name>Melanostoma mellarium</tp:taxon-name></italic></td><td rowspan="1" colspan="1">Finland</td><td rowspan="1" colspan="1">7678:251</td><td rowspan="1" colspan="1">Le: Enontekiö</td><td rowspan="1" colspan="1">Saana (koivikko)</td><td rowspan="1" colspan="1">16.VII.2007</td><td rowspan="1" colspan="1">A. Haarto leg.</td><td rowspan="1" colspan="1">NA</td><td rowspan="1" colspan="1">NA</td></tr><tr><td rowspan="1" colspan="1">MZH_Y648</td><td rowspan="1" colspan="1"><italic><tp:taxon-name>Melanostoma mellinum</tp:taxon-name></italic></td><td rowspan="1" colspan="1">Finland</td><td rowspan="1" colspan="1">7678:251</td><td rowspan="1" colspan="1">Le: Enontekiö</td><td rowspan="1" colspan="1">Siilasjärvi</td><td rowspan="1" colspan="1">11.VII..2007</td><td rowspan="1" colspan="1">A. Haarto leg.</td><td rowspan="1" colspan="1"><ext-link xmlns:xlink="http://www.w3.org/1999/xlink" ext-link-type="uri" xlink:href="http://www.ncbi.nlm.nih.gov/nuccore/KJ848093" xlink:type="simple">KJ848093</ext-link></td><td rowspan="1" colspan="1"><ext-link xmlns:xlink="http://www.w3.org/1999/xlink" ext-link-type="uri" xlink:href="http://www.ncbi.nlm.nih.gov/nuccore/KJ848031" xlink:type="simple">KJ848031</ext-link></td></tr><tr><td rowspan="1" colspan="1">MZH_Y649</td><td rowspan="1" colspan="1"><italic><tp:taxon-name>Melanostoma mellinum</tp:taxon-name></italic></td><td rowspan="1" colspan="1">Finland</td><td rowspan="1" colspan="1">7678:251</td><td rowspan="1" colspan="1">Le: Enontekiö</td><td rowspan="1" colspan="1">Siilasjärvi</td><td rowspan="1" colspan="1">11.VII..2007</td><td rowspan="1" colspan="1">A. Haarto leg.</td><td rowspan="1" colspan="1">NA</td><td rowspan="1" colspan="1"><ext-link xmlns:xlink="http://www.w3.org/1999/xlink" ext-link-type="uri" xlink:href="http://www.ncbi.nlm.nih.gov/nuccore/KJ848032" xlink:type="simple">KJ848032</ext-link></td></tr><tr><td rowspan="1" colspan="1">MZH_Y697</td><td rowspan="1" colspan="1"><italic><tp:taxon-name>Melanostoma mellinum</tp:taxon-name></italic></td><td rowspan="1" colspan="1">Finland</td><td rowspan="1" colspan="1">7594:516</td><td rowspan="1" colspan="1">Li: Inari</td><td rowspan="1" colspan="1">K-oja</td><td rowspan="1" colspan="1">5.VII..2007</td><td rowspan="1" colspan="1">E.M. &amp; L. Laasonen leg.</td><td rowspan="1" colspan="1"><ext-link xmlns:xlink="http://www.w3.org/1999/xlink" ext-link-type="uri" xlink:href="http://www.ncbi.nlm.nih.gov/nuccore/KJ848070" xlink:type="simple">KJ848070</ext-link></td><td rowspan="1" colspan="1"><ext-link xmlns:xlink="http://www.w3.org/1999/xlink" ext-link-type="uri" xlink:href="http://www.ncbi.nlm.nih.gov/nuccore/KJ848033" xlink:type="simple">KJ848033</ext-link></td></tr><tr><td rowspan="1" colspan="1">MZH_Y770</td><td rowspan="1" colspan="1"><italic><tp:taxon-name>Melanostoma mellinum</tp:taxon-name></italic></td><td rowspan="1" colspan="1">Norway</td><td rowspan="1" colspan="1">EIS 169</td><td rowspan="1" colspan="1">FÖ Sör-Varanger</td><td rowspan="1" colspan="1">Svanvik</td><td rowspan="1" colspan="1">30.VI.2008</td><td rowspan="1" colspan="1">leg. T.R. Nielsen</td><td rowspan="1" colspan="1"><ext-link xmlns:xlink="http://www.w3.org/1999/xlink" ext-link-type="uri" xlink:href="http://www.ncbi.nlm.nih.gov/nuccore/KJ848099" xlink:type="simple">KJ848099</ext-link></td><td rowspan="1" colspan="1"><ext-link xmlns:xlink="http://www.w3.org/1999/xlink" ext-link-type="uri" xlink:href="http://www.ncbi.nlm.nih.gov/nuccore/KJ848037" xlink:type="simple">KJ848037</ext-link></td></tr><tr><td rowspan="1" colspan="1">MZH_Y1586</td><td rowspan="1" colspan="1"><italic><tp:taxon-name>Melanostoma mellinum</tp:taxon-name></italic></td><td rowspan="1" colspan="1">Finland</td><td rowspan="1" colspan="1">75916:38516</td><td rowspan="1" colspan="1">Li: Inari</td><td rowspan="1" colspan="1"/><td rowspan="1" colspan="1">30.VI.2011</td><td rowspan="1" colspan="1">E.M. &amp; L. Laasonen leg.</td><td rowspan="1" colspan="1">NA</td><td rowspan="1" colspan="1"><ext-link xmlns:xlink="http://www.w3.org/1999/xlink" ext-link-type="uri" xlink:href="http://www.ncbi.nlm.nih.gov/nuccore/KJ848038" xlink:type="simple">KJ848038</ext-link></td></tr><tr><td rowspan="1" colspan="1">MZH_Y1613</td><td rowspan="1" colspan="1"><italic><tp:taxon-name>Melanostoma mellinum</tp:taxon-name></italic></td><td rowspan="1" colspan="1">Finland</td><td rowspan="1" colspan="1">75916:85162</td><td rowspan="1" colspan="1">Li: Inari</td><td rowspan="1" colspan="1"/><td rowspan="1" colspan="1">30.VI.2011</td><td rowspan="1" colspan="1">E.M. &amp; L.Laasonen leg.</td><td rowspan="1" colspan="1">NA</td><td rowspan="1" colspan="1"><ext-link xmlns:xlink="http://www.w3.org/1999/xlink" ext-link-type="uri" xlink:href="http://www.ncbi.nlm.nih.gov/nuccore/KJ848039" xlink:type="simple">KJ848039</ext-link></td></tr><tr><td rowspan="1" colspan="1">MZH_Y1625</td><td rowspan="1" colspan="1"><italic><tp:taxon-name>Melanostoma mellinum</tp:taxon-name></italic></td><td rowspan="1" colspan="1">Russia</td><td rowspan="1" colspan="1"/><td rowspan="1" colspan="1">Taimyr</td><td rowspan="1" colspan="1">114 km from Khatangi at river Kotyi</td><td rowspan="1" colspan="1">22.VI.2010</td><td rowspan="1" colspan="1">A.V. Barkalov leg.</td><td rowspan="1" colspan="1"><ext-link xmlns:xlink="http://www.w3.org/1999/xlink" ext-link-type="uri" xlink:href="http://www.ncbi.nlm.nih.gov/nuccore/KJ848096" xlink:type="simple">KJ848096</ext-link></td><td rowspan="1" colspan="1"><ext-link xmlns:xlink="http://www.w3.org/1999/xlink" ext-link-type="uri" xlink:href="http://www.ncbi.nlm.nih.gov/nuccore/KJ848040" xlink:type="simple">KJ848040</ext-link></td></tr><tr><td rowspan="1" colspan="1">MZH_Y1626</td><td rowspan="1" colspan="1"><italic><tp:taxon-name>Melanostoma mellinum</tp:taxon-name></italic></td><td rowspan="1" colspan="1">Russia</td><td rowspan="1" colspan="1"/><td rowspan="1" colspan="1">Taimyr</td><td rowspan="1" colspan="1">114 km from Khatangi at river Kotyi</td><td rowspan="1" colspan="1">22.VI.2010</td><td rowspan="1" colspan="1">A.V. Barkalov leg.</td><td rowspan="1" colspan="1"><ext-link xmlns:xlink="http://www.w3.org/1999/xlink" ext-link-type="uri" xlink:href="http://www.ncbi.nlm.nih.gov/nuccore/KJ848097" xlink:type="simple">KJ848097</ext-link></td><td rowspan="1" colspan="1"><ext-link xmlns:xlink="http://www.w3.org/1999/xlink" ext-link-type="uri" xlink:href="http://www.ncbi.nlm.nih.gov/nuccore/KJ848041" xlink:type="simple">KJ848041</ext-link></td></tr><tr><td rowspan="1" colspan="1">MZH_Y1627</td><td rowspan="1" colspan="1"><italic><tp:taxon-name>Melanostoma dubium</tp:taxon-name></italic></td><td rowspan="1" colspan="1">Russia</td><td rowspan="1" colspan="1"/><td rowspan="1" colspan="1">Taimyr</td><td rowspan="1" colspan="1">114 km from Khatangi at river Kotyi</td><td rowspan="1" colspan="1">22.VI.2010</td><td rowspan="1" colspan="1">A.V. Barkalov leg.</td><td rowspan="1" colspan="1"><ext-link xmlns:xlink="http://www.w3.org/1999/xlink" ext-link-type="uri" xlink:href="http://www.ncbi.nlm.nih.gov/nuccore/KJ848098" xlink:type="simple">KJ848098</ext-link></td><td rowspan="1" colspan="1"><ext-link xmlns:xlink="http://www.w3.org/1999/xlink" ext-link-type="uri" xlink:href="http://www.ncbi.nlm.nih.gov/nuccore/KJ848042" xlink:type="simple">KJ848042</ext-link></td></tr><tr><td rowspan="1" colspan="1">MZH_Y1628</td><td rowspan="1" colspan="1"><italic><tp:taxon-name>Melanostoma dubium</tp:taxon-name></italic></td><td rowspan="1" colspan="1">Russia</td><td rowspan="1" colspan="1"/><td rowspan="1" colspan="1">Taimyr</td><td rowspan="1" colspan="1">114 km from Khatangi at river Kotyi</td><td rowspan="1" colspan="1">22.VI.2010</td><td rowspan="1" colspan="1">A.V. Barkalov leg.</td><td rowspan="1" colspan="1">NA</td><td rowspan="1" colspan="1"><ext-link xmlns:xlink="http://www.w3.org/1999/xlink" ext-link-type="uri" xlink:href="http://www.ncbi.nlm.nih.gov/nuccore/KJ848043" xlink:type="simple">KJ848043</ext-link></td></tr><tr><td rowspan="1" colspan="1">MZH_Y1629</td><td rowspan="1" colspan="1"><italic><tp:taxon-name>Melanostoma clausseni</tp:taxon-name></italic> Barkalov, 2009 Paratype</td><td rowspan="1" colspan="1">Russia</td><td rowspan="1" colspan="1"/><td rowspan="1" colspan="1">republ. Altai</td><td rowspan="1" colspan="1">Ulaganskij raion</td><td rowspan="1" colspan="1">1–4.VII.2008</td><td rowspan="1" colspan="1">R. Dudko leg.</td><td rowspan="1" colspan="1">NA</td><td rowspan="1" colspan="1"><ext-link xmlns:xlink="http://www.w3.org/1999/xlink" ext-link-type="uri" xlink:href="http://www.ncbi.nlm.nih.gov/nuccore/KJ848060" xlink:type="simple">KJ848060</ext-link></td></tr><tr><td rowspan="1" colspan="1">MZH_Y1630</td><td rowspan="1" colspan="1"><italic><tp:taxon-name>Melanostoma tschernovi</tp:taxon-name></italic> Barkalov, 2009</td><td rowspan="1" colspan="1">Russia</td><td rowspan="1" colspan="1"/><td rowspan="1" colspan="1">Taimyr</td><td rowspan="1" colspan="1">Shore of Zakharova Rassocha</td><td rowspan="1" colspan="1">3.VII.2011</td><td rowspan="1" colspan="1">A. V. Barkalov leg.</td><td rowspan="1" colspan="1">NA</td><td rowspan="1" colspan="1"><ext-link xmlns:xlink="http://www.w3.org/1999/xlink" ext-link-type="uri" xlink:href="http://www.ncbi.nlm.nih.gov/nuccore/KJ848061" xlink:type="simple">KJ848061</ext-link></td></tr><tr><td rowspan="1" colspan="1">MZH_Y1631</td><td rowspan="1" colspan="1"><italic><tp:taxon-name>Melanostoma tschernovi</tp:taxon-name></italic> Barkalov, 2009</td><td rowspan="1" colspan="1">Russia</td><td rowspan="1" colspan="1"/><td rowspan="1" colspan="1">Taimyr</td><td rowspan="1" colspan="1">Shore of Zakharova Rassocha</td><td rowspan="1" colspan="1">3.VII.2011</td><td rowspan="1" colspan="1">A. V. Barkalov leg.</td><td rowspan="1" colspan="1">NA</td><td rowspan="1" colspan="1"><ext-link xmlns:xlink="http://www.w3.org/1999/xlink" ext-link-type="uri" xlink:href="http://www.ncbi.nlm.nih.gov/nuccore/KJ848063" xlink:type="simple">KJ848063</ext-link></td></tr><tr><td rowspan="1" colspan="1">MZH_Y1660</td><td rowspan="1" colspan="1"><italic><tp:taxon-name>Melanostoma mellinum</tp:taxon-name></italic></td><td rowspan="1" colspan="1">Greece</td><td rowspan="1" colspan="1"/><td rowspan="1" colspan="1">Olymp</td><td rowspan="1" colspan="1"/><td rowspan="1" colspan="1">18.V.2011</td><td rowspan="1" colspan="1">A. Vujic leg.</td><td rowspan="1" colspan="1"><ext-link xmlns:xlink="http://www.w3.org/1999/xlink" ext-link-type="uri" xlink:href="http://www.ncbi.nlm.nih.gov/nuccore/KJ848102" xlink:type="simple">KJ848102</ext-link></td><td rowspan="1" colspan="1"><ext-link xmlns:xlink="http://www.w3.org/1999/xlink" ext-link-type="uri" xlink:href="http://www.ncbi.nlm.nih.gov/nuccore/KJ848044" xlink:type="simple">KJ848044</ext-link></td></tr><tr><td rowspan="1" colspan="1">MZH_Y1661</td><td rowspan="1" colspan="1"><italic><tp:taxon-name>Melanostoma mellinum</tp:taxon-name></italic></td><td rowspan="1" colspan="1">Greece</td><td rowspan="1" colspan="1"/><td rowspan="1" colspan="1">Samos</td><td rowspan="1" colspan="1"/><td rowspan="1" colspan="1">17.IV.2011</td><td rowspan="1" colspan="1">A. Vujic &amp; S. Radenkovic leg.</td><td rowspan="1" colspan="1"><ext-link xmlns:xlink="http://www.w3.org/1999/xlink" ext-link-type="uri" xlink:href="http://www.ncbi.nlm.nih.gov/nuccore/KJ848103" xlink:type="simple">KJ848103</ext-link></td><td rowspan="1" colspan="1"><ext-link xmlns:xlink="http://www.w3.org/1999/xlink" ext-link-type="uri" xlink:href="http://www.ncbi.nlm.nih.gov/nuccore/KJ848045" xlink:type="simple">KJ848045</ext-link></td></tr><tr><td rowspan="1" colspan="1">MZH_Y1662</td><td rowspan="1" colspan="1"><italic><tp:taxon-name>Melanostoma mellinum</tp:taxon-name></italic></td><td rowspan="1" colspan="1">Serbia</td><td rowspan="1" colspan="1"/><td rowspan="1" colspan="1">Tara</td><td rowspan="1" colspan="1"/><td rowspan="1" colspan="1">5.VIII.2010</td><td rowspan="1" colspan="1">A. Vujic leg.</td><td rowspan="1" colspan="1"><ext-link xmlns:xlink="http://www.w3.org/1999/xlink" ext-link-type="uri" xlink:href="http://www.ncbi.nlm.nih.gov/nuccore/KJ848105" xlink:type="simple">KJ848105</ext-link></td><td rowspan="1" colspan="1"><ext-link xmlns:xlink="http://www.w3.org/1999/xlink" ext-link-type="uri" xlink:href="http://www.ncbi.nlm.nih.gov/nuccore/KJ848046" xlink:type="simple">KJ848046</ext-link></td></tr><tr><td rowspan="1" colspan="1">MZH_Y1664</td><td rowspan="1" colspan="1"><italic><tp:taxon-name>Melanostoma mellinum</tp:taxon-name></italic></td><td rowspan="1" colspan="1">Greece</td><td rowspan="1" colspan="1"/><td rowspan="1" colspan="1">Olymp</td><td rowspan="1" colspan="1"/><td rowspan="1" colspan="1">18.V.2011</td><td rowspan="1" colspan="1">A. Vujic leg.</td><td rowspan="1" colspan="1"><ext-link xmlns:xlink="http://www.w3.org/1999/xlink" ext-link-type="uri" xlink:href="http://www.ncbi.nlm.nih.gov/nuccore/KJ848104" xlink:type="simple">KJ848104</ext-link></td><td rowspan="1" colspan="1"><ext-link xmlns:xlink="http://www.w3.org/1999/xlink" ext-link-type="uri" xlink:href="http://www.ncbi.nlm.nih.gov/nuccore/KJ848047" xlink:type="simple">KJ848047</ext-link></td></tr><tr><td rowspan="1" colspan="1">MZH_Y1785</td><td rowspan="1" colspan="1"><italic><tp:taxon-name>Melanostoma tschernovi</tp:taxon-name></italic> Barkalov, 2009</td><td rowspan="1" colspan="1">Russia</td><td rowspan="1" colspan="1"><named-content xmlns:xlink="http://www.w3.org/1999/xlink" content-type="dwc:verbatimCoordinates" xlink:type="simple">73°24'N, 80°39'E</named-content></td><td rowspan="1" colspan="1">NW Tajmyr península</td><td rowspan="1" colspan="1"/><td rowspan="1" colspan="1">6.VII.2012</td><td rowspan="1" colspan="1">A.V. Barkalov leg.</td><td rowspan="1" colspan="1">NA</td><td rowspan="1" colspan="1"><ext-link xmlns:xlink="http://www.w3.org/1999/xlink" ext-link-type="uri" xlink:href="http://www.ncbi.nlm.nih.gov/nuccore/KJ848065" xlink:type="simple">KJ848065</ext-link></td></tr><tr><td rowspan="1" colspan="1">MZH_Y1786</td><td rowspan="1" colspan="1"><italic><tp:taxon-name>Melanostoma tschernovi</tp:taxon-name></italic> Barkalov, 2009</td><td rowspan="1" colspan="1">Russia</td><td rowspan="1" colspan="1"><named-content xmlns:xlink="http://www.w3.org/1999/xlink" content-type="dwc:verbatimCoordinates" xlink:type="simple">73°24'N, 80°39'E</named-content></td><td rowspan="1" colspan="1">NW Tajmyr península</td><td rowspan="1" colspan="1"/><td rowspan="1" colspan="1">16.VII.2012</td><td rowspan="1" colspan="1">A.V. Barkalov leg.</td><td rowspan="1" colspan="1"><ext-link xmlns:xlink="http://www.w3.org/1999/xlink" ext-link-type="uri" xlink:href="http://www.ncbi.nlm.nih.gov/nuccore/KJ848100" xlink:type="simple">KJ848100</ext-link></td><td rowspan="1" colspan="1"><ext-link xmlns:xlink="http://www.w3.org/1999/xlink" ext-link-type="uri" xlink:href="http://www.ncbi.nlm.nih.gov/nuccore/KJ848064" xlink:type="simple">KJ848064</ext-link></td></tr><tr><td rowspan="1" colspan="1">MZH_Y1871</td><td rowspan="1" colspan="1"><italic><tp:taxon-name>Melanostoma mellinum</tp:taxon-name></italic></td><td rowspan="1" colspan="1">Turkey</td><td rowspan="1" colspan="1"/><td rowspan="1" colspan="1">Bozdag mnt</td><td rowspan="1" colspan="1"/><td rowspan="1" colspan="1">16.IX.2013</td><td rowspan="1" colspan="1">G. Ståhls leg.</td><td rowspan="1" colspan="1"><ext-link xmlns:xlink="http://www.w3.org/1999/xlink" ext-link-type="uri" xlink:href="http://www.ncbi.nlm.nih.gov/nuccore/KJ848106" xlink:type="simple">KJ848106</ext-link></td><td rowspan="1" colspan="1"><ext-link xmlns:xlink="http://www.w3.org/1999/xlink" ext-link-type="uri" xlink:href="http://www.ncbi.nlm.nih.gov/nuccore/KJ848056" xlink:type="simple">KJ848056</ext-link></td></tr><tr><td rowspan="1" colspan="1">MZH_Y1880</td><td rowspan="1" colspan="1"><italic><tp:taxon-name>Melanostoma mellinum</tp:taxon-name></italic></td><td rowspan="1" colspan="1">Russia</td><td rowspan="1" colspan="1"/><td rowspan="1" colspan="1">Chukotka,</td><td rowspan="1" colspan="1">near river Anadyr</td><td rowspan="1" colspan="1">23.VII.2013</td><td rowspan="1" colspan="1">A. V. Barkalov leg.</td><td rowspan="1" colspan="1"><ext-link xmlns:xlink="http://www.w3.org/1999/xlink" ext-link-type="uri" xlink:href="http://www.ncbi.nlm.nih.gov/nuccore/KJ848101" xlink:type="simple">KJ848101</ext-link></td><td rowspan="1" colspan="1"><ext-link xmlns:xlink="http://www.w3.org/1999/xlink" ext-link-type="uri" xlink:href="http://www.ncbi.nlm.nih.gov/nuccore/KJ848059" xlink:type="simple">KJ848059</ext-link></td></tr><tr><td rowspan="1" colspan="1">MZH_E61</td><td rowspan="1" colspan="1"><italic><tp:taxon-name>Melanostoma mellinum</tp:taxon-name></italic></td><td rowspan="1" colspan="1">Cyprus</td><td rowspan="1" colspan="1"/><td rowspan="1" colspan="1">Almirolibado</td><td rowspan="1" colspan="1"/><td rowspan="1" colspan="1">31.V.–2.VI.2012</td><td rowspan="1" colspan="1">S. Dimitriou leg.</td><td rowspan="1" colspan="1"><ext-link xmlns:xlink="http://www.w3.org/1999/xlink" ext-link-type="uri" xlink:href="http://www.ncbi.nlm.nih.gov/nuccore/KJ848109" xlink:type="simple">KJ848109</ext-link></td><td rowspan="1" colspan="1"><ext-link xmlns:xlink="http://www.w3.org/1999/xlink" ext-link-type="uri" xlink:href="http://www.ncbi.nlm.nih.gov/nuccore/KJ848057" xlink:type="simple">KJ848057</ext-link></td></tr><tr><td rowspan="1" colspan="1">MZH_E62</td><td rowspan="1" colspan="1"><italic><tp:taxon-name>Melanostoma mellinum</tp:taxon-name></italic></td><td rowspan="1" colspan="1">Cyprus</td><td rowspan="1" colspan="1"/><td rowspan="1" colspan="1">Almirolibado</td><td rowspan="1" colspan="1"/><td rowspan="1" colspan="1">31.V.–2.VI.2012</td><td rowspan="1" colspan="1">S. Dimitriou leg.</td><td rowspan="1" colspan="1"><ext-link xmlns:xlink="http://www.w3.org/1999/xlink" ext-link-type="uri" xlink:href="http://www.ncbi.nlm.nih.gov/nuccore/KJ848108" xlink:type="simple">KJ848108</ext-link></td><td rowspan="1" colspan="1"><ext-link xmlns:xlink="http://www.w3.org/1999/xlink" ext-link-type="uri" xlink:href="http://www.ncbi.nlm.nih.gov/nuccore/KJ848058" xlink:type="simple">KJ848058</ext-link></td></tr><tr><td rowspan="1" colspan="1">MZH_Y398</td><td rowspan="1" colspan="1"><italic><tp:taxon-name>Melanostoma scalare</tp:taxon-name></italic></td><td rowspan="1" colspan="1">Finland</td><td rowspan="1" colspan="1">7663:149</td><td rowspan="1" colspan="1">Le: Kilpisjärvi</td><td rowspan="1" colspan="1"/><td rowspan="1" colspan="1">6.VII.2005</td><td rowspan="1" colspan="1">G. Ståhls &amp; V. Milankov leg.</td><td rowspan="1" colspan="1">NA</td><td rowspan="1" colspan="1"><ext-link xmlns:xlink="http://www.w3.org/1999/xlink" ext-link-type="uri" xlink:href="http://www.ncbi.nlm.nih.gov/nuccore/KJ848048" xlink:type="simple">KJ848048</ext-link></td></tr><tr><td rowspan="1" colspan="1">MZH_Y401</td><td rowspan="1" colspan="1"><italic><tp:taxon-name>Melanostoma scalare</tp:taxon-name></italic></td><td rowspan="1" colspan="1">Hungary</td><td rowspan="1" colspan="1"/><td rowspan="1" colspan="1">W Somlo</td><td rowspan="1" colspan="1">Weingut</td><td rowspan="1" colspan="1">10.IX.2005</td><td rowspan="1" colspan="1">E.M. &amp; L. Laasonen leg.</td><td rowspan="1" colspan="1">NA</td><td rowspan="1" colspan="1"><ext-link xmlns:xlink="http://www.w3.org/1999/xlink" ext-link-type="uri" xlink:href="http://www.ncbi.nlm.nih.gov/nuccore/KJ848052" xlink:type="simple">KJ848052</ext-link></td></tr><tr><td rowspan="1" colspan="1">MZH_Y402</td><td rowspan="1" colspan="1"><italic><tp:taxon-name>Melanostoma scalare</tp:taxon-name></italic></td><td rowspan="1" colspan="1">Finland</td><td rowspan="1" colspan="1">68744:5732</td><td rowspan="1" colspan="1">Ta: Rantasalmi,</td><td rowspan="1" colspan="1">Hiltula</td><td rowspan="1" colspan="1">30.VI.2006</td><td rowspan="1" colspan="1">A. Haarto leg.</td><td rowspan="1" colspan="1">NA</td><td rowspan="1" colspan="1"><ext-link xmlns:xlink="http://www.w3.org/1999/xlink" ext-link-type="uri" xlink:href="http://www.ncbi.nlm.nih.gov/nuccore/KJ848049" xlink:type="simple">KJ848049</ext-link></td></tr><tr><td rowspan="1" colspan="1">MZH_Y403</td><td rowspan="1" colspan="1"><italic><tp:taxon-name>Melanostoma scalare</tp:taxon-name></italic></td><td rowspan="1" colspan="1">Finland</td><td rowspan="1" colspan="1">68744:5732</td><td rowspan="1" colspan="1">Ta: Rantasalmi,</td><td rowspan="1" colspan="1">Hiltula</td><td rowspan="1" colspan="1">30.VI.2006</td><td rowspan="1" colspan="1">A. Haarto leg.</td><td rowspan="1" colspan="1">NA</td><td rowspan="1" colspan="1"><ext-link xmlns:xlink="http://www.w3.org/1999/xlink" ext-link-type="uri" xlink:href="http://www.ncbi.nlm.nih.gov/nuccore/KJ848050" xlink:type="simple">KJ848050</ext-link></td></tr><tr><td rowspan="1" colspan="1">MZH_Y404</td><td rowspan="1" colspan="1"><italic><tp:taxon-name>Melanostoma scalare</tp:taxon-name></italic></td><td rowspan="1" colspan="1">Finland</td><td rowspan="1" colspan="1">6682:108</td><td rowspan="1" colspan="1">Al: Mariehamn</td><td rowspan="1" colspan="1">Espholm</td><td rowspan="1" colspan="1">30.V.2005</td><td rowspan="1" colspan="1">E. Laasonen leg.</td><td rowspan="1" colspan="1">NA</td><td rowspan="1" colspan="1"><ext-link xmlns:xlink="http://www.w3.org/1999/xlink" ext-link-type="uri" xlink:href="http://www.ncbi.nlm.nih.gov/nuccore/KJ848051" xlink:type="simple">KJ848051</ext-link></td></tr><tr><td rowspan="1" colspan="1">MZH_Y441</td><td rowspan="1" colspan="1"><italic><tp:taxon-name>Melanostoma scalare</tp:taxon-name></italic></td><td rowspan="1" colspan="1">Finland</td><td rowspan="1" colspan="1"/><td rowspan="1" colspan="1">Ok: Kuhmo</td><td rowspan="1" colspan="1">Lentuankoski</td><td rowspan="1" colspan="1">15.VIII.2006</td><td rowspan="1" colspan="1">G. Ståhls leg.</td><td rowspan="1" colspan="1"><ext-link xmlns:xlink="http://www.w3.org/1999/xlink" ext-link-type="uri" xlink:href="http://www.ncbi.nlm.nih.gov/nuccore/KJ848082" xlink:type="simple">KJ848082</ext-link></td><td rowspan="1" colspan="1"><ext-link xmlns:xlink="http://www.w3.org/1999/xlink" ext-link-type="uri" xlink:href="http://www.ncbi.nlm.nih.gov/nuccore/KJ848053" xlink:type="simple">KJ848053</ext-link></td></tr><tr><td rowspan="1" colspan="1">MZH_Y594</td><td rowspan="1" colspan="1"><italic><tp:taxon-name>Melanostoma scalare</tp:taxon-name></italic></td><td rowspan="1" colspan="1">Italy</td><td rowspan="1" colspan="1"><named-content xmlns:xlink="http://www.w3.org/1999/xlink" content-type="dwc:verbatimCoordinates" xlink:type="simple">8°35'586"E, 40°10'377"N</named-content></td><td rowspan="1" colspan="1">Sardinia</td><td rowspan="1" colspan="1">Prov. Oristano, Il Montiferru</td><td rowspan="1" colspan="1">8.IV.2007</td><td rowspan="1" colspan="1">leg. C. Kehlmaier</td><td rowspan="1" colspan="1"><ext-link xmlns:xlink="http://www.w3.org/1999/xlink" ext-link-type="uri" xlink:href="http://www.ncbi.nlm.nih.gov/nuccore/KJ848090" xlink:type="simple">KJ848090</ext-link></td><td rowspan="1" colspan="1"><ext-link xmlns:xlink="http://www.w3.org/1999/xlink" ext-link-type="uri" xlink:href="http://www.ncbi.nlm.nih.gov/nuccore/KJ848055" xlink:type="simple">KJ848055</ext-link></td></tr><tr><td rowspan="1" colspan="1">MZH_Y641</td><td rowspan="1" colspan="1"><italic><tp:taxon-name>Melanostoma scalare</tp:taxon-name></italic></td><td rowspan="1" colspan="1">Netherlands</td><td rowspan="1" colspan="1">RD 128-463</td><td rowspan="1" colspan="1">Breukelen</td><td rowspan="1" colspan="1">Nijenrode</td><td rowspan="1" colspan="1">23.IV.2006</td><td rowspan="1" colspan="1">W. van Steenis leg.</td><td rowspan="1" colspan="1"><ext-link xmlns:xlink="http://www.w3.org/1999/xlink" ext-link-type="uri" xlink:href="http://www.ncbi.nlm.nih.gov/nuccore/KJ848089" xlink:type="simple">KJ848089</ext-link></td><td rowspan="1" colspan="1"><ext-link xmlns:xlink="http://www.w3.org/1999/xlink" ext-link-type="uri" xlink:href="http://www.ncbi.nlm.nih.gov/nuccore/KJ848054" xlink:type="simple">KJ848054</ext-link></td></tr><tr><td rowspan="1" colspan="1">MZH_Y1838</td><td rowspan="1" colspan="1"><italic><tp:taxon-name>Melanostoma incompletum</tp:taxon-name></italic> Becker, 1908</td><td rowspan="1" colspan="1">Spain</td><td rowspan="1" colspan="1"/><td rowspan="1" colspan="1">Canary islands</td><td rowspan="1" colspan="1">Tenerife, 3 km S Los Realejos</td><td rowspan="1" colspan="1">16.II.2013</td><td rowspan="1" colspan="1">M. Reemer leg.</td><td rowspan="1" colspan="1">NA</td><td rowspan="1" colspan="1"><ext-link xmlns:xlink="http://www.w3.org/1999/xlink" ext-link-type="uri" xlink:href="http://www.ncbi.nlm.nih.gov/nuccore/KJ848066" xlink:type="simple">KJ848066</ext-link></td></tr><tr><td rowspan="1" colspan="1">MZH_Y443</td><td rowspan="1" colspan="1"><italic><tp:taxon-name>Platycheirus europaeus</tp:taxon-name></italic> Goeldlin, Maibach &amp; Speight, 1990</td><td rowspan="1" colspan="1">Finland</td><td rowspan="1" colspan="1"/><td rowspan="1" colspan="1">Ok: Kuhmo</td><td rowspan="1" colspan="1">Lentuankoski</td><td rowspan="1" colspan="1">15.VIII.2006</td><td rowspan="1" colspan="1">G. Ståhls leg.</td><td rowspan="1" colspan="1"><ext-link xmlns:xlink="http://www.w3.org/1999/xlink" ext-link-type="uri" xlink:href="http://www.ncbi.nlm.nih.gov/nuccore/KJ848067" xlink:type="simple">KJ848067</ext-link></td><td rowspan="1" colspan="1"><ext-link xmlns:xlink="http://www.w3.org/1999/xlink" ext-link-type="uri" xlink:href="http://www.ncbi.nlm.nih.gov/nuccore/KJ847973" xlink:type="simple">KJ847973</ext-link></td></tr></tbody></table></table-wrap><fig id="F4" position="float" orientation="portrait"><label>Figure 4.</label><caption><p>Antenna. <bold>A</bold> <italic><tp:taxon-name>Melanostoma scalare</tp:taxon-name></italic>, male and <bold>B</bold> <italic><tp:taxon-name>Melanostoma certum</tp:taxon-name></italic>, male.</p></caption><graphic xmlns:xlink="http://www.w3.org/1999/xlink" xlink:href="zookeys-431-093-g004.jpg" position="float" orientation="portrait" xlink:type="simple"/></fig></tp:treatment-sec><ref-list><ref id="B33"><mixed-citation xmlns:xlink="http://www.w3.org/1999/xlink" xlink:type="simple"><person-group><name name-style="western"><surname>Peck</surname><given-names>LV</given-names></name></person-group> (<year>1988</year>) <source>Family Syrphidae. In: Soós Á (Ed.) Catalogue of Palaearctic Diptera. Syrphidae-Conopidae, Vol 8. Budapest, Akad.</source><publisher-name>Kiado</publisher-name>, <publisher-loc>Budapest</publisher-loc>, <size units="page">363 pp</size>.</mixed-citation></ref></ref-list></tp:taxon-treatment>
