# Supplementary material for: When mtDNA COI is misleading: congruent signal of ITS2 molecular marker and morphology for North European Melanostoma Schiner, 1860 (Diptera, Syrphidae)
Source: Zookeys. 2014 Aug 6;(431):93–134. doi: 10.3897/zookeys.431.7207 (PMC4141176; doi:10.3897/zookeys.431.7207)
Supplement: XML Treatment for Melanostoma mellinum [file zookeys.431.7207-treatment4.xml]

<!DOCTYPE tp:taxon-treatment
  PUBLIC "-//TaxonX//DTD Taxonomic Treatment Publishing DTD v0 20100105//EN" "tax-treatment-NSO.dtd">
<tp:taxon-treatment xmlns:tp="http://www.plazi.org/taxpub"><tp:treatment-meta><kwd-group><label>Taxon classification</label><kwd><named-content content-type="kingdom">Animalia</named-content></kwd><kwd><named-content content-type="order">Diptera</named-content></kwd><kwd><named-content content-type="family">Syrphidae</named-content></kwd></kwd-group><mixed-citation publication-type="journal"><person-group><name><surname>Haarto</surname><given-names>Antti</given-names></name><name><surname>Ståhls</surname><given-names>Gunilla</given-names></name></person-group><article-title>When mtDNA COI is misleading: congruent signal of ITS2 molecular marker and morphology for North European <italic>Melanostoma</italic> Schiner, 1860 (Diptera, Syrphidae)</article-title><source>Zookeys</source><day>6</day><month>8</month><year>2014</year><volume>2014</volume><issue>431</issue><fpage>93</fpage><lpage>134</lpage><pub-id pub-id-type="doi">10.3897/zookeys.431.7207</pub-id></mixed-citation></tp:treatment-meta><tp:nomenclature><tp:taxon-name>
                            <tp:taxon-name-part taxon-name-part-type="genus">Melanostoma</tp:taxon-name-part>
                            <tp:taxon-name-part taxon-name-part-type="species">mellinum</tp:taxon-name-part>
                        </tp:taxon-name><tp:taxon-authority>(Linnaeus, 1758)</tp:taxon-authority><xref ref-type="fig" rid="F5">Figs 5D</xref><xref ref-type="fig" rid="F6">6D</xref><xref ref-type="fig" rid="F7">7D</xref><xref ref-type="fig" rid="F8">8D</xref><xref ref-type="fig" rid="F9">9D</xref><xref ref-type="fig" rid="F10">10D</xref><xref ref-type="fig" rid="F11">11D</xref><xref ref-type="fig" rid="F12">12E</xref><xref ref-type="fig" rid="F12">12F</xref><xref ref-type="fig" rid="F13">13B</xref><xref ref-type="fig" rid="F14">14D</xref><xref ref-type="fig" rid="F15">15A</xref><xref ref-type="fig" rid="F16">16A</xref><tp:nomenclature-citation-list><tp:nomenclature-citation><tp:taxon-name>Musca mellina</tp:taxon-name><comment> Linnaeus, 1758</comment></tp:nomenclature-citation><tp:nomenclature-citation><tp:taxon-name>Musca facultas</tp:taxon-name><comment> Harris, 1780</comment></tp:nomenclature-citation><tp:nomenclature-citation><tp:taxon-name>Syrphus melliturgum</tp:taxon-name><comment> Meigen, 1822</comment></tp:nomenclature-citation><tp:nomenclature-citation><tp:taxon-name>Syrphus minutum</tp:taxon-name><comment> Macquart, 1829</comment></tp:nomenclature-citation><tp:nomenclature-citation><tp:taxon-name>Syrphus unicolor</tp:taxon-name><comment> Macquart, 1829</comment></tp:nomenclature-citation><tp:nomenclature-citation><tp:taxon-name>Syrphus laevigatus</tp:taxon-name><comment> Meigen, 1838</comment></tp:nomenclature-citation><tp:nomenclature-citation><tp:taxon-name>Syrphus concolor</tp:taxon-name><comment> Walker, 1851</comment></tp:nomenclature-citation><tp:nomenclature-citation><tp:taxon-name>Melanostoma nigricorne</tp:taxon-name><comment> Strobl, 1893</comment></tp:nomenclature-citation><tp:nomenclature-citation><tp:taxon-name>Melanostoma inormatum</tp:taxon-name><comment> Matsumura, 1919</comment></tp:nomenclature-citation><tp:nomenclature-citation><tp:taxon-name>Melanostoma ochiaianum</tp:taxon-name><comment> Matsumura, 1919</comment></tp:nomenclature-citation><tp:nomenclature-citation><tp:taxon-name>Melanostoma ogasawarae</tp:taxon-name><comment> Matsumura, 1919</comment></tp:nomenclature-citation><tp:nomenclature-citation><tp:taxon-name>Melanostoma sachalinense</tp:taxon-name><comment> Matsumura, 1919</comment></tp:nomenclature-citation><tp:nomenclature-citation><tp:taxon-name>Melanostoma deficiens</tp:taxon-name><comment> Szilády, 1940</comment></tp:nomenclature-citation><tp:nomenclature-citation><tp:taxon-name>Melanostoma dilatatum</tp:taxon-name><comment> Szilády, 1940</comment></tp:nomenclature-citation><tp:nomenclature-citation><tp:taxon-name>Scaeva dubia</tp:taxon-name><comment> Zetterstedt, 1838, auctt. nec., syn. n.</comment></tp:nomenclature-citation><tp:nomenclature-citation><tp:taxon-name>Melanostoma tschernovi</tp:taxon-name><comment> Barkalov, 2009, syn. n.</comment></tp:nomenclature-citation><tp:nomenclature-citation><tp:taxon-name>Melanostoma clausseni</tp:taxon-name><comment> Barkalov, 2009, syn. n.</comment></tp:nomenclature-citation></tp:nomenclature-citation-list></tp:nomenclature><tp:treatment-sec sec-type="Type locality"><title>Type locality.</title><p>The locality of the lectotype is not indicated in the original label. <xref ref-type="bibr" rid="B33">Peck (1988)</xref> gave the following information “Svecia'' (= Sweden).</p></tp:treatment-sec><tp:treatment-sec sec-type="Types"><title>Types.</title><p><bold>Lectotype of <italic><tp:taxon-name>Melanostoma mellinum</tp:taxon-name></italic>:</bold> female, pinned, deposited in LSUK. We designate the specimen with collection number LINN 5304 as lectotype of <italic><tp:taxon-name>Musca mellina</tp:taxon-name></italic> Linnaeus, 1758. The lectotype bears no original label. Images: <ext-link xmlns:xlink="http://www.w3.org/1999/xlink" ext-link-type="uri" xlink:href="http://www.linnean-online.org/22691/" xlink:type="simple">http://www.linnean-online.org/22691/</ext-link>.</p><p><bold>Lectotype of <italic><tp:taxon-name>Syrphus melliturgus</tp:taxon-name></italic>:</bold> male, pinned, deposited in MNHN. Original label: ’Meigen 1482 40 / <italic><tp:taxon-name>Syrphus melliturgus</tp:taxon-name></italic> male’. Of the specimen only the thorax with legs and both wings remains. The identity of the specimen cannot be ascertained, but we accept the synonymy.</p><!--PageBreak--><p>The type of <italic><tp:taxon-name>Syrphus minutum</tp:taxon-name></italic> Macquart, 1829 and syntypes of <italic><tp:taxon-name>Syrphus unicolor</tp:taxon-name></italic> Macquart, 1829 apparently exist at Musée d’Histoire Naturelle, Lille, France, but could not be studied.</p><p><italic><tp:taxon-name>Melanostoma mellinum</tp:taxon-name></italic> var. <italic>melanatus</italic> (type material deposited in MZT) is here synonymized with <italic><tp:taxon-name>Melanostoma mellarium</tp:taxon-name></italic>.</p><p>The types of <italic><tp:taxon-name>Melanostoma mellinum</tp:taxon-name></italic> var. <italic>angustatoides</italic> Kanervo, 1934 are lost (see section Type studies).</p><p>The lectotype of <italic><tp:taxon-name>Scaeva dubia</tp:taxon-name></italic> Zetterstedt, 1838, original label ’S. dubia f Juckasjärvi'(in MZL) was studied, as well as one syntype (see section Type studies).</p><p>A male paratype of <italic><tp:taxon-name>Melanostoma clausseni</tp:taxon-name></italic> Barkalov, 2009 from the type locality (Russia, Altai, Ulaganskii region, Kuraiskii, 2500-2800m) was provided for study by A. V. Barkalov, and the taxon is here synonymized with <italic><tp:taxon-name>Melanostoma mellinum</tp:taxon-name></italic>. The type materials of remaining synonyms have not been studied.</p></tp:treatment-sec><tp:treatment-sec sec-type="Additional material studied"><title>Additional material studied.</title><p>DNA voucher specimens in MZH (<xref ref-type="table" rid="T1">Table 1</xref>); 85 males and 100 females in MZH; 25 male and 25 female specimens in AHPC.</p><!--PageBreak--></tp:treatment-sec><tp:treatment-sec sec-type="Male"><title>Male.</title><!--PageBreak--><p><italic>Head</italic>: Colour brownish black. Angle of approximation of eyes 80°–90°. Eye contiguity about as long as frontal triangle. Ocellar triangle slightly longer than wide with dark pile and with thin grey dusting. Occiput very narrow and dorsally usually with dark pile and laterally with pale pile. Frontal triangle with indistinct or thin grey dusting. Lateral parts of frontal triangle with dark pile. Face shining with indistinct or thin grey dusting. Lateral parts of face with pile which colour varying from completely pale to almost completely dark. Gena about as wide as basoflagellomere and with greyish dusting. Antenna mainly dark brown, usually basoflagellomere with yellow spot basally at ventral side. Basoflagellomere about 1.4 times as long as its width. Arista usually yellowish brown and about twice as long as basoflagellomere. Longest pile of arista at most half width of arista at base as in <xref ref-type="fig" rid="F4">Fig. 4B</xref>.</p><p><italic>Thorax</italic>: Scutum shining brownish black except for thin greyish dusting at anterior margin. Scutum with erect pile and with shorter semi-adpressed usually mainly pale pile on anterior margin. Pile rarely mainly dark on scutum. Anterior part of scutum almost always with short erect pile which length about fourth part of length of scutellum. Postpronotum totally covered by thin greyish dusting. Notopleuron usually covered by thin greyish dusting. Scutellum shining brownish black. Scutum and scutellum with pile which colour varying from totally pale brown to almost totally dark. Pleura brownish black and usually with thinly grey dusting. Pleura with pale or brownish erect pile. Calypter brownish with pale brownish pile at edge. Halter yellow with slightly darkened base of stem.</p><!--PageBreak--><p><italic>Wing</italic>: Usually completely microtrichose, rarely with small bare area on base of cell BM. Membrane with indistinct brownish ting. Stigma usually yellowish brown.</p><p><italic>Legs</italic>: Coxa black with grey dusting. Trochanter dark brown. Femur usually mainly black except yellow apical part. Tibia usually mainly yellow with dark brown ring varying size. Metatibia usually with a longer dark ring than other tibiae. Tarsus dark brown except mesotarsus with the two basal segments yellow. Leg with pale and dark pile mixed.</p><p><italic>Abdomen</italic>: Terga dark brown or black with weak greyish dusting. Tergum 2 with pair of yellow oval maculae. Terga 3 and 4 with pair of yellow elongated maculae. Terga 1 and 2 laterally with long pale pile. Terga with varying amount of dark and pale semi-adpressed pile outside of yellow maculae. Only pale pile on yellow maculae. Terga 2, 3 and 4 each about as long as wide. Sterna with weak dusting and with pale semi-adpressed pile. Sternum 2 about 1.3 times as long as its width at its posterior margin. Sternum 3 about 1.2 times as long as its width at its anterior margin. Sternum 4 about as long as its width at its anterior margin. Shape of sterna 2–4 are shown in <xref ref-type="fig" rid="F5">Fig. 5D</xref>.</p><p><italic>Male genitalia</italic>: Cercus and surstylus (<xref ref-type="fig" rid="F6">Fig. 6D</xref>). Postgonite short and without distinct ridges laterally (<xref ref-type="fig" rid="F7">Figs 7D</xref>, <xref ref-type="fig" rid="F8">8D</xref>). Postgonite ventrally in <xref ref-type="fig" rid="F9">Fig. 9D</xref>. The hypandrial margin at postgonites with long triangular projections, index DL less than 1.2 (<xref ref-type="fig" rid="F10">Figs 10D</xref>, <xref ref-type="fig" rid="F11">11D</xref>).</p></tp:treatment-sec><tp:treatment-sec sec-type="Female"><title>Female.</title><p>Similar to male, but differs as follows:</p><!--PageBreak--><p><italic>Head</italic>: Frons shining except greyish dusted triangles. Ventral to the dusted triangles the thinly dusted area is not connected to the sides of lunule. Frons at level of front ocellus slightly narrower than length of antenna. Dorsal part of frons with dark pile and ventral part of frons with pale pile. Occiput as broad as two diameters of an ocellus and usually dorsally with pale and dark pile and laterally with pale pile.</p><p><italic>Thorax</italic>: Scutum and scutellum with short pale pile. Calypter whitish yellow with whitish pile at edge.</p><p><italic>Legs</italic>: Coloration of femur varies from mainly yellow to mainly dark. Metaleg usually largely darker than other leg.</p><p><italic>Abdomen</italic>: Some specimens have all terga dorsally only with pale yellowish semi-adpressed pile. Tergum 2 without or with pair of small yellow oval maculae. Terga 3 and 4 with pair of yellow elongated triangular maculae of varying size or yellow maculae lacking. Tergum 5 at anterior margin without or with pair of short yellow maculae. Tergum 2 about 0.5 times as long as its width at its posterior margin. Tergum 3 about 0.5 times as long as its width at its posterior margin. Tergum 4 about 0.6 times as long as its width at its posterior margin. Sternum 2 about 0.6 times as long as its width at its posterior margin. Sternum 3 about 0.6 times as long as its width at its anterior margin. Sternum 4 about 0.6 times as long as its width at its anterior margin. Sterna 3 and 4 with posterior margin of sternum distinctly broader than width of anterior margin of sternum. Sternum 4 is at most slightly longer than sternum 3. Shape of sterna 2–4 are shown in <xref ref-type="fig" rid="F12">Fig. 12E, F</xref>.</p></tp:treatment-sec><tp:treatment-sec sec-type="Length"><title>Length</title><p>(25 males and 25 females): Body 6–8 mm.</p></tp:treatment-sec><tp:treatment-sec sec-type="Distribution"><title>Distribution.</title><p>A very common and abundant species, known from the whole Palaearctic area and North Africa.</p><fig id="F15" position="float" orientation="portrait"><label>Figure 15.</label><caption><p>Frons of female. <bold>A</bold> <italic><tp:taxon-name>Melanostoma mellinum</tp:taxon-name></italic> and <bold>B</bold> <italic><tp:taxon-name>Melanostoma certum</tp:taxon-name></italic>.</p></caption><graphic xmlns:xlink="http://www.w3.org/1999/xlink" xlink:href="zookeys-431-093-g015.jpg" position="float" orientation="portrait" xlink:type="simple"/></fig><fig id="F16" position="float" orientation="portrait"><label>Figure 16.</label><caption><p>Lateral view of male scutum. <bold>A</bold> <italic><tp:taxon-name>Melanostoma mellinum</tp:taxon-name></italic> and <bold>B</bold> <italic><tp:taxon-name>Melanostoma certum</tp:taxon-name></italic>.</p></caption><graphic xmlns:xlink="http://www.w3.org/1999/xlink" xlink:href="zookeys-431-093-g016.jpg" position="float" orientation="portrait" xlink:type="simple"/></fig></tp:treatment-sec><tp:treatment-sec><!--Section generated to contain objects referenced in tp:taxon-treatment.--><fig id="F5" position="float" orientation="portrait"><label>Figure 5.</label><caption><p>Shape of male sterna 2–4. <bold>A</bold> <italic><tp:taxon-name>Melanostoma scalare</tp:taxon-name></italic> <bold>B</bold> <italic><tp:taxon-name>Melanostoma certum</tp:taxon-name></italic> <bold>C</bold> <italic><tp:taxon-name>Melanostoma mellarium</tp:taxon-name></italic> and <bold>D</bold> <italic><tp:taxon-name>Melanostoma mellinum</tp:taxon-name></italic>.</p></caption><graphic xmlns:xlink="http://www.w3.org/1999/xlink" xlink:href="zookeys-431-093-g005.jpg" position="float" orientation="portrait" xlink:type="simple"/></fig><fig id="F6" position="float" orientation="portrait"><label>Figure 6.</label><caption><p>Cerci and surstyli, dorsal view and surstyli, lateral view. <bold>A</bold> <italic><tp:taxon-name>Melanostoma scalare</tp:taxon-name></italic> <bold>B</bold> <italic><tp:taxon-name>Melanostoma certum</tp:taxon-name></italic> <bold>C</bold> <italic><tp:taxon-name>Melanostoma mellarium</tp:taxon-name></italic> and <bold>D</bold> <italic><tp:taxon-name>Melanostoma mellinum</tp:taxon-name></italic>.</p></caption><graphic xmlns:xlink="http://www.w3.org/1999/xlink" xlink:href="zookeys-431-093-g006.jpg" position="float" orientation="portrait" xlink:type="simple"/></fig><fig id="F7" position="float" orientation="portrait"><label>Figure 7.</label><caption><p>Postgonite and anterior part of hypandrium, lateral view. <bold>A</bold> <italic><tp:taxon-name>Melanostoma scalare</tp:taxon-name></italic> <bold>B</bold> <italic><tp:taxon-name>Melanostoma certum</tp:taxon-name></italic> <bold>C</bold> <italic><tp:taxon-name>Melanostoma mellarium</tp:taxon-name></italic> and <bold>D</bold> <italic><tp:taxon-name>Melanostoma mellinum</tp:taxon-name></italic>.</p></caption><graphic xmlns:xlink="http://www.w3.org/1999/xlink" xlink:href="zookeys-431-093-g007.jpg" position="float" orientation="portrait" xlink:type="simple"/></fig><fig id="F8" position="float" orientation="portrait"><label>Figure 8.</label><caption><p>Postgonite, lateral view. <bold>A</bold> <italic><tp:taxon-name>Melanostoma scalare</tp:taxon-name></italic> <bold>B</bold> <italic><tp:taxon-name>Melanostoma certum</tp:taxon-name></italic> <bold>C</bold> <italic><tp:taxon-name>Melanostoma mellarium</tp:taxon-name></italic> and <bold>D</bold> <italic><tp:taxon-name>Melanostoma mellinum</tp:taxon-name></italic>.</p></caption><graphic xmlns:xlink="http://www.w3.org/1999/xlink" xlink:href="zookeys-431-093-g008.jpg" position="float" orientation="portrait" xlink:type="simple"/></fig><fig id="F9" position="float" orientation="portrait"><label>Figure 9.</label><caption><p>Postgonite, ventral view. <bold>A</bold> <italic><tp:taxon-name>Melanostoma scalare</tp:taxon-name></italic> <bold>B</bold> <italic><tp:taxon-name>Melanostoma certum</tp:taxon-name></italic> <bold>C</bold> <italic><tp:taxon-name>Melanostoma mellarium</tp:taxon-name></italic> and <bold>D</bold> <italic><tp:taxon-name>Melanostoma mellinum</tp:taxon-name></italic>.</p></caption><graphic xmlns:xlink="http://www.w3.org/1999/xlink" xlink:href="zookeys-431-093-g009.jpg" position="float" orientation="portrait" xlink:type="simple"/></fig><fig id="F10" position="float" orientation="portrait"><label>Figure 10.</label><caption><p>Hypandrium, lateral view. <bold>A</bold> <italic><tp:taxon-name>Melanostoma scalare</tp:taxon-name></italic> <bold>B</bold> <italic><tp:taxon-name>Melanostoma certum</tp:taxon-name></italic> <bold>C</bold> <italic><tp:taxon-name>Melanostoma mellarium</tp:taxon-name></italic> and <bold>D</bold> <italic><tp:taxon-name>Melanostoma mellinum</tp:taxon-name></italic>.</p></caption><graphic xmlns:xlink="http://www.w3.org/1999/xlink" xlink:href="zookeys-431-093-g010.jpg" position="float" orientation="portrait" xlink:type="simple"/></fig><fig id="F11" position="float" orientation="portrait"><label>Figure 11.</label><caption><p>Hypandrium, ventral view, shape of postgonites <bold>A</bold> <italic><tp:taxon-name>Melanostoma scalare</tp:taxon-name></italic> <bold>B</bold> <italic><tp:taxon-name>Melanostoma certum</tp:taxon-name></italic> <bold>C</bold> <italic><tp:taxon-name>Melanostoma mellarium</tp:taxon-name></italic> and <bold>D</bold> <italic><tp:taxon-name>Melanostoma mellinum</tp:taxon-name></italic>.</p></caption><graphic xmlns:xlink="http://www.w3.org/1999/xlink" xlink:href="zookeys-431-093-g011.jpg" position="float" orientation="portrait" xlink:type="simple"/></fig><fig id="F12" position="float" orientation="portrait"><label>Figure 12.</label><caption><p>Shape of female sterna 2–4. <bold>A</bold> <italic><tp:taxon-name>Melanostoma scalare</tp:taxon-name></italic>, <bold>B</bold> and <bold>C</bold> <italic><tp:taxon-name>Melanostoma certum</tp:taxon-name></italic> <bold>D</bold> <italic><tp:taxon-name>Melanostoma mellarium</tp:taxon-name></italic> and <bold>E</bold> and <bold>F</bold> <italic><tp:taxon-name>Melanostoma mellinum</tp:taxon-name></italic>.</p></caption><graphic xmlns:xlink="http://www.w3.org/1999/xlink" xlink:href="zookeys-431-093-g012.jpg" position="float" orientation="portrait" xlink:type="simple"/></fig><fig id="F13" position="float" orientation="portrait"><label>Figure 13.</label><caption><p>Dorsal view of female head. Position of posterior ocellus as compared to the hind eye line of female. <bold>A</bold> <italic><tp:taxon-name>Melanostoma mellarium</tp:taxon-name></italic> and <bold>B</bold> <italic><tp:taxon-name>Melanostoma mellinum</tp:taxon-name></italic>.</p></caption><graphic xmlns:xlink="http://www.w3.org/1999/xlink" xlink:href="zookeys-431-093-g013.jpg" position="float" orientation="portrait" xlink:type="simple"/></fig><fig id="F14" position="float" orientation="portrait"><label>Figure 14.</label><caption><p>Abdomen of female. <bold>A</bold> <italic><tp:taxon-name>Melanostoma scalare</tp:taxon-name></italic> <bold>B</bold> <italic><tp:taxon-name>Melanostoma certum</tp:taxon-name></italic> <bold>C</bold> <italic><tp:taxon-name>Melanostoma mellarium</tp:taxon-name></italic> <bold>D</bold> <italic><tp:taxon-name>Melanostoma mellinum</tp:taxon-name></italic>.</p></caption><graphic xmlns:xlink="http://www.w3.org/1999/xlink" xlink:href="zookeys-431-093-g014.jpg" position="float" orientation="portrait" xlink:type="simple"/></fig><table-wrap id="T1" position="float" orientation="portrait"><label>Table 1.</label><caption><p>List of specimens used for molecular work including GenBank accession numbers.</p></caption><table><tbody><tr><th rowspan="1" colspan="1">Labcode</th><th rowspan="1" colspan="1">Taxon</th><th rowspan="1" colspan="1">Country</th><th rowspan="1" colspan="1">Finnish grid coordinates and /or geogr. coordinates</th><th rowspan="1" colspan="1">Province</th><th rowspan="1" colspan="1">Locality</th><th rowspan="1" colspan="1">Date</th><th rowspan="1" colspan="1">Collector</th><th rowspan="1" colspan="1">GenBank accession mtDNA COI</th><th rowspan="1" colspan="1">GenBank accession ITS2</th></tr><tr><td rowspan="1" colspan="1">MZH_Y397</td><td rowspan="1" colspan="1"><italic><tp:taxon-name>Melanostoma certum</tp:taxon-name></italic></td><td rowspan="1" colspan="1">Finland</td><td rowspan="1" colspan="1">7674:3253 <named-content xmlns:xlink="http://www.w3.org/1999/xlink" content-type="dwc:verbatimCoordinates" xlink:type="simple">69°2.59'N, 20°48.316'E</named-content></td><td rowspan="1" colspan="1">Le: Enontekiö</td><td rowspan="1" colspan="1">Kilpisjärvi</td><td rowspan="1" colspan="1">6.VII.2005</td><td rowspan="1" colspan="1">G. Ståhls &amp; V. Milankov leg.</td><td rowspan="1" colspan="1"><ext-link xmlns:xlink="http://www.w3.org/1999/xlink" ext-link-type="uri" xlink:href="http://www.ncbi.nlm.nih.gov/nuccore/KJ848068" xlink:type="simple">KJ848068</ext-link></td><td rowspan="1" colspan="1"><ext-link xmlns:xlink="http://www.w3.org/1999/xlink" ext-link-type="uri" xlink:href="http://www.ncbi.nlm.nih.gov/nuccore/KJ847974" xlink:type="simple">KJ847974</ext-link></td></tr><tr><td rowspan="1" colspan="1">MZH_Y472</td><td rowspan="1" colspan="1"><italic><tp:taxon-name>Melanostoma certum</tp:taxon-name></italic></td><td rowspan="1" colspan="1">Finland</td><td rowspan="1" colspan="1">7588:3334 <named-content xmlns:xlink="http://www.w3.org/1999/xlink" content-type="dwc:verbatimCoordinates" xlink:type="simple">68°20'N, 22°58"E</named-content></td><td rowspan="1" colspan="1">Le: Enontekiö</td><td rowspan="1" colspan="1">Vähäniva</td><td rowspan="1" colspan="1">16.VI.2006</td><td rowspan="1" colspan="1">E.M. &amp; L. Laasonen leg.</td><td rowspan="1" colspan="1"><ext-link xmlns:xlink="http://www.w3.org/1999/xlink" ext-link-type="uri" xlink:href="http://www.ncbi.nlm.nih.gov/nuccore/KJ848069" xlink:type="simple">KJ848069</ext-link></td><td rowspan="1" colspan="1"><ext-link xmlns:xlink="http://www.w3.org/1999/xlink" ext-link-type="uri" xlink:href="http://www.ncbi.nlm.nih.gov/nuccore/KJ847975" xlink:type="simple">KJ847975</ext-link></td></tr><tr><td rowspan="1" colspan="1">MZH_Y491</td><td rowspan="1" colspan="1"><italic><tp:taxon-name>Melanostoma certum</tp:taxon-name></italic></td><td rowspan="1" colspan="1">Finland</td><td rowspan="1" colspan="1">77224:34611 <named-content xmlns:xlink="http://www.w3.org/1999/xlink" content-type="dwc:verbatimCoordinates" xlink:type="simple">69°34'42"N, 25°59'49"E</named-content></td><td rowspan="1" colspan="1">Li: Inari</td><td rowspan="1" colspan="1">Akujoen risteys</td><td rowspan="1" colspan="1">2.VII.2006</td><td rowspan="1" colspan="1">I. Kakko leg.</td><td rowspan="1" colspan="1">NA</td><td rowspan="1" colspan="1"><ext-link xmlns:xlink="http://www.w3.org/1999/xlink" ext-link-type="uri" xlink:href="http://www.ncbi.nlm.nih.gov/nuccore/KJ847976" xlink:type="simple">KJ847976</ext-link></td></tr><tr><td rowspan="1" colspan="1">MZH_Y643</td><td rowspan="1" colspan="1"><italic><tp:taxon-name>Melanostoma certum</tp:taxon-name></italic></td><td rowspan="1" colspan="1">Finland</td><td rowspan="1" colspan="1">76865:2790 <named-content xmlns:xlink="http://www.w3.org/1999/xlink" content-type="dwc:verbatimCoordinates" xlink:type="simple">69°10'9"N, 21°25'22"E</named-content></td><td rowspan="1" colspan="1">Le: Enontekiö</td><td rowspan="1" colspan="1">Annjaloanji</td><td rowspan="1" colspan="1">13.VII.2007</td><td rowspan="1" colspan="1">A. Haarto leg.</td><td rowspan="1" colspan="1">NA</td><td rowspan="1" colspan="1"><ext-link xmlns:xlink="http://www.w3.org/1999/xlink" ext-link-type="uri" xlink:href="http://www.ncbi.nlm.nih.gov/nuccore/KJ847977" xlink:type="simple">KJ847977</ext-link></td></tr><tr><td rowspan="1" colspan="1">MZH_Y1648</td><td rowspan="1" colspan="1"><italic><tp:taxon-name>Melanostoma certum</tp:taxon-name></italic></td><td rowspan="1" colspan="1">Finland</td><td rowspan="1" colspan="1">76865:2790 <named-content xmlns:xlink="http://www.w3.org/1999/xlink" content-type="dwc:verbatimCoordinates" xlink:type="simple">69°10'9"N, 21°25'22"E</named-content></td><td rowspan="1" colspan="1">Le: Enontekiö</td><td rowspan="1" colspan="1">Annjaloanji</td><td rowspan="1" colspan="1">22.VII.2005</td><td rowspan="1" colspan="1">A. Haarto leg.</td><td rowspan="1" colspan="1">NA</td><td rowspan="1" colspan="1"><ext-link xmlns:xlink="http://www.w3.org/1999/xlink" ext-link-type="uri" xlink:href="http://www.ncbi.nlm.nih.gov/nuccore/KJ847978" xlink:type="simple">KJ847978</ext-link></td></tr><tr><td rowspan="1" colspan="1">MZH_Y1872</td><td rowspan="1" colspan="1"><italic><tp:taxon-name>Melanostoma certum</tp:taxon-name></italic></td><td rowspan="1" colspan="1">Finland</td><td rowspan="1" colspan="1">77042:34600 <named-content xmlns:xlink="http://www.w3.org/1999/xlink" content-type="dwc:verbatimCoordinates" xlink:type="simple">69°24'54"N, 25°58'36"E</named-content></td><td rowspan="1" colspan="1">Li: Utsjoki</td><td rowspan="1" colspan="1">Karigasniemi, Ailigas</td><td rowspan="1" colspan="1">25.VI.2013</td><td rowspan="1" colspan="1">K. Mattila leg.</td><td rowspan="1" colspan="1"><ext-link xmlns:xlink="http://www.w3.org/1999/xlink" ext-link-type="uri" xlink:href="http://www.ncbi.nlm.nih.gov/nuccore/KJ848107" xlink:type="simple">KJ848107</ext-link></td><td rowspan="1" colspan="1"><ext-link xmlns:xlink="http://www.w3.org/1999/xlink" ext-link-type="uri" xlink:href="http://www.ncbi.nlm.nih.gov/nuccore/KJ847979" xlink:type="simple">KJ847979</ext-link></td></tr><tr><td rowspan="1" colspan="1">MZH_Y395</td><td rowspan="1" colspan="1"><italic><tp:taxon-name>Melanostoma mellarium</tp:taxon-name></italic></td><td rowspan="1" colspan="1">Finland</td><td rowspan="1" colspan="1">7674:3253</td><td rowspan="1" colspan="1">Le: Enontekiö</td><td rowspan="1" colspan="1">Kilpisjärvi</td><td rowspan="1" colspan="1">6.VII.2005</td><td rowspan="1" colspan="1">G. Ståhls &amp; V. Milankov leg.</td><td rowspan="1" colspan="1"><ext-link xmlns:xlink="http://www.w3.org/1999/xlink" ext-link-type="uri" xlink:href="http://www.ncbi.nlm.nih.gov/nuccore/KJ848078" xlink:type="simple">KJ848078</ext-link></td><td rowspan="1" colspan="1"><ext-link xmlns:xlink="http://www.w3.org/1999/xlink" ext-link-type="uri" xlink:href="http://www.ncbi.nlm.nih.gov/nuccore/KJ847981" xlink:type="simple">KJ847981</ext-link></td></tr><tr><td rowspan="1" colspan="1">MZH_Y396</td><td rowspan="1" colspan="1"><italic><tp:taxon-name>Melanostoma mellarium</tp:taxon-name></italic></td><td rowspan="1" colspan="1">Finland</td><td rowspan="1" colspan="1">7674:3253</td><td rowspan="1" colspan="1">Le: Enontekiö</td><td rowspan="1" colspan="1">Kilpisjärvi</td><td rowspan="1" colspan="1">6.VII.2005</td><td rowspan="1" colspan="1">G. Ståhls &amp; V. Milankov leg.</td><td rowspan="1" colspan="1">NA</td><td rowspan="1" colspan="1"><ext-link xmlns:xlink="http://www.w3.org/1999/xlink" ext-link-type="uri" xlink:href="http://www.ncbi.nlm.nih.gov/nuccore/KJ847982" xlink:type="simple">KJ847982</ext-link></td></tr><tr><td rowspan="1" colspan="1">MZH_Y407</td><td rowspan="1" colspan="1"><italic><tp:taxon-name>Melanostoma mellarium</tp:taxon-name></italic></td><td rowspan="1" colspan="1">Finland</td><td rowspan="1" colspan="1">729:38:00</td><td rowspan="1" colspan="1">Lkem: Kemi</td><td rowspan="1" colspan="1">Ajos</td><td rowspan="1" colspan="1">15.VI.2004</td><td rowspan="1" colspan="1">E.M. &amp; L. Laasonen leg.</td><td rowspan="1" colspan="1">NA</td><td rowspan="1" colspan="1"><ext-link xmlns:xlink="http://www.w3.org/1999/xlink" ext-link-type="uri" xlink:href="http://www.ncbi.nlm.nih.gov/nuccore/KJ847983" xlink:type="simple">KJ847983</ext-link></td></tr><tr><td rowspan="1" colspan="1">MZH_Y415</td><td rowspan="1" colspan="1"><italic><tp:taxon-name>Melanostoma mellarium</tp:taxon-name></italic></td><td rowspan="1" colspan="1">Finland</td><td rowspan="1" colspan="1">67071:090</td><td rowspan="1" colspan="1">Al: Eckerö</td><td rowspan="1" colspan="1">Skag</td><td rowspan="1" colspan="1">1.VI.2005</td><td rowspan="1" colspan="1">E.M. &amp; L. Laasonen leg.</td><td rowspan="1" colspan="1"><ext-link xmlns:xlink="http://www.w3.org/1999/xlink" ext-link-type="uri" xlink:href="http://www.ncbi.nlm.nih.gov/nuccore/KJ848079" xlink:type="simple">KJ848079</ext-link></td><td rowspan="1" colspan="1"><ext-link xmlns:xlink="http://www.w3.org/1999/xlink" ext-link-type="uri" xlink:href="http://www.ncbi.nlm.nih.gov/nuccore/KJ847985" xlink:type="simple">KJ847985</ext-link></td></tr><tr><td rowspan="1" colspan="1">MZH_Y416</td><td rowspan="1" colspan="1"><italic><tp:taxon-name>Melanostoma mellarium</tp:taxon-name></italic></td><td rowspan="1" colspan="1">Finland</td><td rowspan="1" colspan="1">708:38</td><td rowspan="1" colspan="1">Ob: Sievi</td><td rowspan="1" colspan="1">Kiiskilä</td><td rowspan="1" colspan="1">17.VI.2005</td><td rowspan="1" colspan="1">E.M. &amp; L. Laasonen leg.</td><td rowspan="1" colspan="1"><ext-link xmlns:xlink="http://www.w3.org/1999/xlink" ext-link-type="uri" xlink:href="http://www.ncbi.nlm.nih.gov/nuccore/KJ848080" xlink:type="simple">KJ848080</ext-link></td><td rowspan="1" colspan="1"><ext-link xmlns:xlink="http://www.w3.org/1999/xlink" ext-link-type="uri" xlink:href="http://www.ncbi.nlm.nih.gov/nuccore/KJ847986" xlink:type="simple">KJ847986</ext-link></td></tr><tr><td rowspan="1" colspan="1">MZH_Y417</td><td rowspan="1" colspan="1"><italic><tp:taxon-name>Melanostoma mellarium</tp:taxon-name></italic></td><td rowspan="1" colspan="1">Finland</td><td rowspan="1" colspan="1">708:38</td><td rowspan="1" colspan="1">Ob: Sievi</td><td rowspan="1" colspan="1">Kiiskilä</td><td rowspan="1" colspan="1">17.VI.2005</td><td rowspan="1" colspan="1">E.M. &amp; L. Laasonen leg.</td><td rowspan="1" colspan="1">NA</td><td rowspan="1" colspan="1"><ext-link xmlns:xlink="http://www.w3.org/1999/xlink" ext-link-type="uri" xlink:href="http://www.ncbi.nlm.nih.gov/nuccore/KJ847987" xlink:type="simple">KJ847987</ext-link></td></tr><tr><td rowspan="1" colspan="1">MZH_Y438</td><td rowspan="1" colspan="1"><italic><tp:taxon-name>Melanostoma mellarium</tp:taxon-name></italic></td><td rowspan="1" colspan="1">Finland</td><td rowspan="1" colspan="1">67549:35144</td><td rowspan="1" colspan="1">Sa: Luumäki</td><td rowspan="1" colspan="1">Päivärinne</td><td rowspan="1" colspan="1">9.VI.2006</td><td rowspan="1" colspan="1">J. Kahanpää leg.</td><td rowspan="1" colspan="1">NA</td><td rowspan="1" colspan="1"><ext-link xmlns:xlink="http://www.w3.org/1999/xlink" ext-link-type="uri" xlink:href="http://www.ncbi.nlm.nih.gov/nuccore/KJ847988" xlink:type="simple">KJ847988</ext-link></td></tr><tr><td rowspan="1" colspan="1">MZH_Y439</td><td rowspan="1" colspan="1"><italic><tp:taxon-name>Melanostoma mellarium</tp:taxon-name></italic></td><td rowspan="1" colspan="1">Finland</td><td rowspan="1" colspan="1">67549:35144</td><td rowspan="1" colspan="1">Sa: Luumäki</td><td rowspan="1" colspan="1">Päivärinne</td><td rowspan="1" colspan="1">9.VI.2006</td><td rowspan="1" colspan="1">J. Kahanpää leg.</td><td rowspan="1" colspan="1"><ext-link xmlns:xlink="http://www.w3.org/1999/xlink" ext-link-type="uri" xlink:href="http://www.ncbi.nlm.nih.gov/nuccore/KJ848081" xlink:type="simple">KJ848081</ext-link></td><td rowspan="1" colspan="1"><ext-link xmlns:xlink="http://www.w3.org/1999/xlink" ext-link-type="uri" xlink:href="http://www.ncbi.nlm.nih.gov/nuccore/KJ847989" xlink:type="simple">KJ847989</ext-link></td></tr><tr><td rowspan="1" colspan="1">MZH_Y453</td><td rowspan="1" colspan="1"><italic><tp:taxon-name>Melanostoma mellarium</tp:taxon-name></italic></td><td rowspan="1" colspan="1">Finland</td><td rowspan="1" colspan="1"/><td rowspan="1" colspan="1">Li: Inari</td><td rowspan="1" colspan="1">KJ</td><td rowspan="1" colspan="1">8.VII.2005</td><td rowspan="1" colspan="1">E.M. &amp; L. Laasonen leg.</td><td rowspan="1" colspan="1">NA</td><td rowspan="1" colspan="1"><ext-link xmlns:xlink="http://www.w3.org/1999/xlink" ext-link-type="uri" xlink:href="http://www.ncbi.nlm.nih.gov/nuccore/KJ847992" xlink:type="simple">KJ847992</ext-link></td></tr><tr><td rowspan="1" colspan="1">MZH_Y527</td><td rowspan="1" colspan="1"><italic><tp:taxon-name>Melanostoma mellarium</tp:taxon-name></italic></td><td rowspan="1" colspan="1">Norway</td><td rowspan="1" colspan="1">EIS 160</td><td rowspan="1" colspan="1">FO Sör-Varanger</td><td rowspan="1" colspan="1">Pasvik, Skogfoss</td><td rowspan="1" colspan="1">28.VI.2006</td><td rowspan="1" colspan="1">T. R. Nielsen leg.</td><td rowspan="1" colspan="1"><ext-link xmlns:xlink="http://www.w3.org/1999/xlink" ext-link-type="uri" xlink:href="http://www.ncbi.nlm.nih.gov/nuccore/KJ848083" xlink:type="simple">KJ848083</ext-link></td><td rowspan="1" colspan="1"><ext-link xmlns:xlink="http://www.w3.org/1999/xlink" ext-link-type="uri" xlink:href="http://www.ncbi.nlm.nih.gov/nuccore/KJ847993" xlink:type="simple">KJ847993</ext-link></td></tr><tr><td rowspan="1" colspan="1">MZH_Y530</td><td rowspan="1" colspan="1"><italic><tp:taxon-name>Melanostoma mellarium</tp:taxon-name></italic></td><td rowspan="1" colspan="1">Norway</td><td rowspan="1" colspan="1">EIS 160</td><td rowspan="1" colspan="1">FO Sör-Varanger</td><td rowspan="1" colspan="1">Pasvik, Skogfoss</td><td rowspan="1" colspan="1">29.VI.2006</td><td rowspan="1" colspan="1">T. R. Nielsen leg.</td><td rowspan="1" colspan="1"><ext-link xmlns:xlink="http://www.w3.org/1999/xlink" ext-link-type="uri" xlink:href="http://www.ncbi.nlm.nih.gov/nuccore/KJ848084" xlink:type="simple">KJ848084</ext-link></td><td rowspan="1" colspan="1"><ext-link xmlns:xlink="http://www.w3.org/1999/xlink" ext-link-type="uri" xlink:href="http://www.ncbi.nlm.nih.gov/nuccore/KJ847994" xlink:type="simple">KJ847994</ext-link></td></tr><tr><td rowspan="1" colspan="1">MZH_Y531</td><td rowspan="1" colspan="1"><italic><tp:taxon-name>Melanostoma mellarium</tp:taxon-name></italic></td><td rowspan="1" colspan="1">Norway</td><td rowspan="1" colspan="1">EIS 160</td><td rowspan="1" colspan="1">FO Sör-Varanger</td><td rowspan="1" colspan="1">Pasvik, Fagermo</td><td rowspan="1" colspan="1">28.VI.2006</td><td rowspan="1" colspan="1">T. R. Nielsen leg.</td><td rowspan="1" colspan="1">NA</td><td rowspan="1" colspan="1"><ext-link xmlns:xlink="http://www.w3.org/1999/xlink" ext-link-type="uri" xlink:href="http://www.ncbi.nlm.nih.gov/nuccore/KJ847995" xlink:type="simple">KJ847995</ext-link></td></tr><tr><td rowspan="1" colspan="1">MZH_Y612</td><td rowspan="1" colspan="1"><italic><tp:taxon-name>Melanostoma mellarium</tp:taxon-name></italic></td><td rowspan="1" colspan="1">Finland</td><td rowspan="1" colspan="1">76178:35210</td><td rowspan="1" colspan="1">Li: Ivalo</td><td rowspan="1" colspan="1">Näveriniemi</td><td rowspan="1" colspan="1">5.VII.2007</td><td rowspan="1" colspan="1">G. Ståhls leg.</td><td rowspan="1" colspan="1">NA</td><td rowspan="1" colspan="1"><ext-link xmlns:xlink="http://www.w3.org/1999/xlink" ext-link-type="uri" xlink:href="http://www.ncbi.nlm.nih.gov/nuccore/KJ847990" xlink:type="simple">KJ847990</ext-link></td></tr><tr><td rowspan="1" colspan="1">MZH_Y621</td><td rowspan="1" colspan="1"><italic><tp:taxon-name>Melanostoma mellarium</tp:taxon-name></italic></td><td rowspan="1" colspan="1">Finland</td><td rowspan="1" colspan="1">77586:35009</td><td rowspan="1" colspan="1">Li: Utsjoki</td><td rowspan="1" colspan="1">roadside</td><td rowspan="1" colspan="1">8.VII.2007</td><td rowspan="1" colspan="1">G. Ståhls leg.</td><td rowspan="1" colspan="1"><ext-link xmlns:xlink="http://www.w3.org/1999/xlink" ext-link-type="uri" xlink:href="http://www.ncbi.nlm.nih.gov/nuccore/KJ848095" xlink:type="simple">KJ848095</ext-link></td><td rowspan="1" colspan="1"><ext-link xmlns:xlink="http://www.w3.org/1999/xlink" ext-link-type="uri" xlink:href="http://www.ncbi.nlm.nih.gov/nuccore/KJ847996" xlink:type="simple">KJ847996</ext-link></td></tr><tr><td rowspan="1" colspan="1">MZH_Y642</td><td rowspan="1" colspan="1"><italic><tp:taxon-name>Melanostoma mellarium</tp:taxon-name></italic></td><td rowspan="1" colspan="1">Luxembourg</td><td rowspan="1" colspan="1"/><td rowspan="1" colspan="1">Bonnerue meadow</td><td rowspan="1" colspan="1">L’Ourtie occidental, 229-78</td><td rowspan="1" colspan="1">21.V.2006</td><td rowspan="1" colspan="1">W. van Steenis leg.</td><td rowspan="1" colspan="1"><ext-link xmlns:xlink="http://www.w3.org/1999/xlink" ext-link-type="uri" xlink:href="http://www.ncbi.nlm.nih.gov/nuccore/KJ848091" xlink:type="simple">KJ848091</ext-link></td><td rowspan="1" colspan="1"><ext-link xmlns:xlink="http://www.w3.org/1999/xlink" ext-link-type="uri" xlink:href="http://www.ncbi.nlm.nih.gov/nuccore/KJ847991" xlink:type="simple">KJ847991</ext-link></td></tr><tr><td rowspan="1" colspan="1">MZH_Y646</td><td rowspan="1" colspan="1"><italic><tp:taxon-name>Melanostoma mellarium</tp:taxon-name></italic></td><td rowspan="1" colspan="1">Finland</td><td rowspan="1" colspan="1">76764:2523</td><td rowspan="1" colspan="1">Le: Enontekiö</td><td rowspan="1" colspan="1">Saana (koivikko)</td><td rowspan="1" colspan="1">16.VII.2007</td><td rowspan="1" colspan="1">A. Haarto leg.</td><td rowspan="1" colspan="1">NA</td><td rowspan="1" colspan="1"><ext-link xmlns:xlink="http://www.w3.org/1999/xlink" ext-link-type="uri" xlink:href="http://www.ncbi.nlm.nih.gov/nuccore/KJ847997" xlink:type="simple">KJ847997</ext-link></td></tr><tr><td rowspan="1" colspan="1">MZH_Y647</td><td rowspan="1" colspan="1"><italic><tp:taxon-name>Melanostoma mellarium</tp:taxon-name></italic></td><td rowspan="1" colspan="1">Finland</td><td rowspan="1" colspan="1">76764:2523</td><td rowspan="1" colspan="1">Le: Enontekiö</td><td rowspan="1" colspan="1">Saana (koivikko)</td><td rowspan="1" colspan="1">16.VII.2007</td><td rowspan="1" colspan="1">A. Haarto leg.</td><td rowspan="1" colspan="1"><ext-link xmlns:xlink="http://www.w3.org/1999/xlink" ext-link-type="uri" xlink:href="http://www.ncbi.nlm.nih.gov/nuccore/KJ848092" xlink:type="simple">KJ848092</ext-link></td><td rowspan="1" colspan="1"><ext-link xmlns:xlink="http://www.w3.org/1999/xlink" ext-link-type="uri" xlink:href="http://www.ncbi.nlm.nih.gov/nuccore/KJ847998" xlink:type="simple">KJ847998</ext-link></td></tr><tr><td rowspan="1" colspan="1">MZH_Y770</td><td rowspan="1" colspan="1"><italic><tp:taxon-name>Melanostoma mellarium</tp:taxon-name></italic></td><td rowspan="1" colspan="1">Norway</td><td rowspan="1" colspan="1">EIS 169</td><td rowspan="1" colspan="1">FÖ Sör-Varanger</td><td rowspan="1" colspan="1">Svanvik</td><td rowspan="1" colspan="1">30.VI.2008</td><td rowspan="1" colspan="1">T. R. Nielsen leg.</td><td rowspan="1" colspan="1">NS</td><td rowspan="1" colspan="1"><ext-link xmlns:xlink="http://www.w3.org/1999/xlink" ext-link-type="uri" xlink:href="http://www.ncbi.nlm.nih.gov/nuccore/KJ847984" xlink:type="simple">KJ847984</ext-link></td></tr><tr><td rowspan="1" colspan="1">MZH_Y1650</td><td rowspan="1" colspan="1"><italic><tp:taxon-name>Melanostoma mellarium</tp:taxon-name></italic></td><td rowspan="1" colspan="1">Finland</td><td rowspan="1" colspan="1">775:350</td><td rowspan="1" colspan="1">Le: Enontekiö</td><td rowspan="1" colspan="1">Saana</td><td rowspan="1" colspan="1">11.VII.2011</td><td rowspan="1" colspan="1">E.M. &amp; L. Laasonen leg.</td><td rowspan="1" colspan="1">NA</td><td rowspan="1" colspan="1"><ext-link xmlns:xlink="http://www.w3.org/1999/xlink" ext-link-type="uri" xlink:href="http://www.ncbi.nlm.nih.gov/nuccore/KJ847980" xlink:type="simple">KJ847980</ext-link></td></tr><tr><td rowspan="1" colspan="1">MZH_Y399</td><td rowspan="1" colspan="1"><italic><tp:taxon-name>Melanostoma mellinum</tp:taxon-name></italic></td><td rowspan="1" colspan="1">Finland</td><td rowspan="1" colspan="1">6771:255</td><td rowspan="1" colspan="1">Ta: Lammi</td><td rowspan="1" colspan="1">Biol. station</td><td rowspan="1" colspan="1">28.V.2005</td><td rowspan="1" colspan="1">G. Ståhls leg.</td><td rowspan="1" colspan="1">NA</td><td rowspan="1" colspan="1"><ext-link xmlns:xlink="http://www.w3.org/1999/xlink" ext-link-type="uri" xlink:href="http://www.ncbi.nlm.nih.gov/nuccore/KJ847999" xlink:type="simple">KJ847999</ext-link></td></tr><tr><td rowspan="1" colspan="1">MZH_Y400</td><td rowspan="1" colspan="1"><italic><tp:taxon-name>Melanostoma mellinum</tp:taxon-name></italic></td><td rowspan="1" colspan="1">Finland</td><td rowspan="1" colspan="1">6771:255</td><td rowspan="1" colspan="1">Ta: Lammi</td><td rowspan="1" colspan="1">Biol. station</td><td rowspan="1" colspan="1">28.V.2005</td><td rowspan="1" colspan="1">G. Ståhls leg.</td><td rowspan="1" colspan="1">NA</td><td rowspan="1" colspan="1"><ext-link xmlns:xlink="http://www.w3.org/1999/xlink" ext-link-type="uri" xlink:href="http://www.ncbi.nlm.nih.gov/nuccore/KJ848000" xlink:type="simple">KJ848000</ext-link></td></tr><tr><td rowspan="1" colspan="1">MZH_Y405</td><td rowspan="1" colspan="1"><italic><tp:taxon-name>Melanostoma mellinum</tp:taxon-name></italic></td><td rowspan="1" colspan="1">Finland</td><td rowspan="1" colspan="1">6682:108</td><td rowspan="1" colspan="1">Al: Mariehamn</td><td rowspan="1" colspan="1">Espholm</td><td rowspan="1" colspan="1">30.V.2005</td><td rowspan="1" colspan="1">E. M. &amp; L. Laasonen leg.</td><td rowspan="1" colspan="1">NA</td><td rowspan="1" colspan="1"><ext-link xmlns:xlink="http://www.w3.org/1999/xlink" ext-link-type="uri" xlink:href="http://www.ncbi.nlm.nih.gov/nuccore/KJ848001" xlink:type="simple">KJ848001</ext-link></td></tr><tr><td rowspan="1" colspan="1">MZH_Y406</td><td rowspan="1" colspan="1"><italic><tp:taxon-name>Melanostoma mellinum</tp:taxon-name></italic></td><td rowspan="1" colspan="1">Finland</td><td rowspan="1" colspan="1">7623:539</td><td rowspan="1" colspan="1">Li: Inari</td><td rowspan="1" colspan="1">Heinäj.</td><td rowspan="1" colspan="1">7.VII.2005</td><td rowspan="1" colspan="1">E.M. &amp; L. Laasonen leg.</td><td rowspan="1" colspan="1">NA</td><td rowspan="1" colspan="1"><ext-link xmlns:xlink="http://www.w3.org/1999/xlink" ext-link-type="uri" xlink:href="http://www.ncbi.nlm.nih.gov/nuccore/KJ848002" xlink:type="simple">KJ848002</ext-link></td></tr><tr><td rowspan="1" colspan="1">MZH_Y409</td><td rowspan="1" colspan="1"><italic><tp:taxon-name>Melanostoma mellinum</tp:taxon-name></italic></td><td rowspan="1" colspan="1">Finland</td><td rowspan="1" colspan="1"/><td rowspan="1" colspan="1">Li: Utsjoki</td><td rowspan="1" colspan="1">Tsuomas</td><td rowspan="1" colspan="1">5–6.VII.2005</td><td rowspan="1" colspan="1">E.M. &amp; L. Laasonen leg.</td><td rowspan="1" colspan="1">NA</td><td rowspan="1" colspan="1"><ext-link xmlns:xlink="http://www.w3.org/1999/xlink" ext-link-type="uri" xlink:href="http://www.ncbi.nlm.nih.gov/nuccore/KJ848003" xlink:type="simple">KJ848003</ext-link></td></tr><tr><td rowspan="1" colspan="1">MZH_Y410</td><td rowspan="1" colspan="1"><italic><tp:taxon-name>Melanostoma mellinum</tp:taxon-name></italic></td><td rowspan="1" colspan="1">Finland</td><td rowspan="1" colspan="1">69103:5353</td><td rowspan="1" colspan="1">Ta: Joroinen</td><td rowspan="1" colspan="1"/><td rowspan="1" colspan="1">29.VI.2006</td><td rowspan="1" colspan="1">A. Haarto leg.</td><td rowspan="1" colspan="1"><ext-link xmlns:xlink="http://www.w3.org/1999/xlink" ext-link-type="uri" xlink:href="http://www.ncbi.nlm.nih.gov/nuccore/KJ848072" xlink:type="simple">KJ848072</ext-link></td><td rowspan="1" colspan="1"><ext-link xmlns:xlink="http://www.w3.org/1999/xlink" ext-link-type="uri" xlink:href="http://www.ncbi.nlm.nih.gov/nuccore/KJ848004" xlink:type="simple">KJ848004</ext-link></td></tr><tr><td rowspan="1" colspan="1">MZH_Y413</td><td rowspan="1" colspan="1"><italic><tp:taxon-name>Melanostoma mellinum</tp:taxon-name></italic></td><td rowspan="1" colspan="1">Finland</td><td rowspan="1" colspan="1">6696:124</td><td rowspan="1" colspan="1">Al: Sund</td><td rowspan="1" colspan="1">Bomarsund</td><td rowspan="1" colspan="1">1.VI.2005</td><td rowspan="1" colspan="1">E.M. &amp; L. Laasonen leg.</td><td rowspan="1" colspan="1">NA</td><td rowspan="1" colspan="1"><ext-link xmlns:xlink="http://www.w3.org/1999/xlink" ext-link-type="uri" xlink:href="http://www.ncbi.nlm.nih.gov/nuccore/KJ848005" xlink:type="simple">KJ848005</ext-link></td></tr><tr><td rowspan="1" colspan="1">MZH_Y414</td><td rowspan="1" colspan="1"><italic><tp:taxon-name>Melanostoma mellinum</tp:taxon-name></italic></td><td rowspan="1" colspan="1">Finland</td><td rowspan="1" colspan="1">6696:124</td><td rowspan="1" colspan="1">Al: Sund</td><td rowspan="1" colspan="1">Bomarsund</td><td rowspan="1" colspan="1">1.VI.2005</td><td rowspan="1" colspan="1">E.M. &amp; L. Laasonen leg.</td><td rowspan="1" colspan="1">NA</td><td rowspan="1" colspan="1"><ext-link xmlns:xlink="http://www.w3.org/1999/xlink" ext-link-type="uri" xlink:href="http://www.ncbi.nlm.nih.gov/nuccore/KJ848006" xlink:type="simple">KJ848006</ext-link></td></tr><tr><td rowspan="1" colspan="1">MZH_Y419</td><td rowspan="1" colspan="1"><italic><tp:taxon-name>Melanostoma mellinum</tp:taxon-name></italic></td><td rowspan="1" colspan="1">Finland</td><td rowspan="1" colspan="1"/><td rowspan="1" colspan="1">Li: Kiilopää</td><td rowspan="1" colspan="1"/><td rowspan="1" colspan="1">16–24.VII.2005</td><td rowspan="1" colspan="1">E.M. &amp; L. Laasonen leg.</td><td rowspan="1" colspan="1">NA</td><td rowspan="1" colspan="1"><ext-link xmlns:xlink="http://www.w3.org/1999/xlink" ext-link-type="uri" xlink:href="http://www.ncbi.nlm.nih.gov/nuccore/KJ848007" xlink:type="simple">KJ848007</ext-link></td></tr><tr><td rowspan="1" colspan="1">MZH_Y434</td><td rowspan="1" colspan="1"><italic><tp:taxon-name>Melanostoma mellinum</tp:taxon-name></italic></td><td rowspan="1" colspan="1">Finland</td><td rowspan="1" colspan="1">6696:234</td><td rowspan="1" colspan="1">Ab: Parainen</td><td rowspan="1" colspan="1">Petteby</td><td rowspan="1" colspan="1">31.V.2006</td><td rowspan="1" colspan="1">A. Haarto leg.</td><td rowspan="1" colspan="1">NA</td><td rowspan="1" colspan="1"><ext-link xmlns:xlink="http://www.w3.org/1999/xlink" ext-link-type="uri" xlink:href="http://www.ncbi.nlm.nih.gov/nuccore/KJ848008" xlink:type="simple">KJ848008</ext-link></td></tr><tr><td rowspan="1" colspan="1">MZH_Y435</td><td rowspan="1" colspan="1"><italic><tp:taxon-name>Melanostoma mellinum</tp:taxon-name></italic></td><td rowspan="1" colspan="1">Finland</td><td rowspan="1" colspan="1">6733:222</td><td rowspan="1" colspan="1">Ab: Mietoinen</td><td rowspan="1" colspan="1">Perkko</td><td rowspan="1" colspan="1">28.V.2006</td><td rowspan="1" colspan="1">A. Haarto leg.</td><td rowspan="1" colspan="1">NA</td><td rowspan="1" colspan="1"><ext-link xmlns:xlink="http://www.w3.org/1999/xlink" ext-link-type="uri" xlink:href="http://www.ncbi.nlm.nih.gov/nuccore/KJ848009" xlink:type="simple">KJ848009</ext-link></td></tr><tr><td rowspan="1" colspan="1">MZH_Y436</td><td rowspan="1" colspan="1"><italic><tp:taxon-name>Melanostoma mellinum</tp:taxon-name></italic></td><td rowspan="1" colspan="1">Finland</td><td rowspan="1" colspan="1">6696:234</td><td rowspan="1" colspan="1">Ab: Parainen</td><td rowspan="1" colspan="1">Petteby</td><td rowspan="1" colspan="1">31.V.2006</td><td rowspan="1" colspan="1">A. Haarto leg.</td><td rowspan="1" colspan="1"><ext-link xmlns:xlink="http://www.w3.org/1999/xlink" ext-link-type="uri" xlink:href="http://www.ncbi.nlm.nih.gov/nuccore/KJ848087" xlink:type="simple">KJ848087</ext-link></td><td rowspan="1" colspan="1"><ext-link xmlns:xlink="http://www.w3.org/1999/xlink" ext-link-type="uri" xlink:href="http://www.ncbi.nlm.nih.gov/nuccore/KJ848010" xlink:type="simple">KJ848010</ext-link></td></tr><tr><td rowspan="1" colspan="1">MZH_Y437</td><td rowspan="1" colspan="1"><italic><tp:taxon-name>Melanostoma mellinum</tp:taxon-name></italic></td><td rowspan="1" colspan="1">Finland</td><td rowspan="1" colspan="1">6733:222</td><td rowspan="1" colspan="1">Ab: Mietoinen</td><td rowspan="1" colspan="1">Perkko</td><td rowspan="1" colspan="1">25.V.2006</td><td rowspan="1" colspan="1">A. Haarto leg.</td><td rowspan="1" colspan="1">NA</td><td rowspan="1" colspan="1"><ext-link xmlns:xlink="http://www.w3.org/1999/xlink" ext-link-type="uri" xlink:href="http://www.ncbi.nlm.nih.gov/nuccore/KJ848011" xlink:type="simple">KJ848011</ext-link></td></tr><tr><td rowspan="1" colspan="1">MZH_Y442</td><td rowspan="1" colspan="1"><italic><tp:taxon-name>Melanostoma mellinum</tp:taxon-name></italic></td><td rowspan="1" colspan="1">Finland</td><td rowspan="1" colspan="1"/><td rowspan="1" colspan="1">Ok: Kuhmo</td><td rowspan="1" colspan="1">Härkäniementie</td><td rowspan="1" colspan="1">18.VIII.2006</td><td rowspan="1" colspan="1">G. Ståhls leg.</td><td rowspan="1" colspan="1"><ext-link xmlns:xlink="http://www.w3.org/1999/xlink" ext-link-type="uri" xlink:href="http://www.ncbi.nlm.nih.gov/nuccore/KJ848071" xlink:type="simple">KJ848071</ext-link></td><td rowspan="1" colspan="1"><ext-link xmlns:xlink="http://www.w3.org/1999/xlink" ext-link-type="uri" xlink:href="http://www.ncbi.nlm.nih.gov/nuccore/KJ848012" xlink:type="simple">KJ848012</ext-link></td></tr><tr><td rowspan="1" colspan="1">MZH_Y451</td><td rowspan="1" colspan="1"><italic><tp:taxon-name>Melanostoma mellinum</tp:taxon-name></italic></td><td rowspan="1" colspan="1">Finland</td><td rowspan="1" colspan="1"/><td rowspan="1" colspan="1">Le: Kilpisjärvi</td><td rowspan="1" colspan="1"/><td rowspan="1" colspan="1">VII.2005</td><td rowspan="1" colspan="1">G. Ståhls leg.</td><td rowspan="1" colspan="1">NA</td><td rowspan="1" colspan="1"><ext-link xmlns:xlink="http://www.w3.org/1999/xlink" ext-link-type="uri" xlink:href="http://www.ncbi.nlm.nih.gov/nuccore/KJ848013" xlink:type="simple">KJ848013</ext-link></td></tr><tr><td rowspan="1" colspan="1">MZH_Y452</td><td rowspan="1" colspan="1"><italic><tp:taxon-name>Melanostoma mellinum</tp:taxon-name></italic></td><td rowspan="1" colspan="1">Finland</td><td rowspan="1" colspan="1">7747:472</td><td rowspan="1" colspan="1">Li: Utsjoki</td><td rowspan="1" colspan="1"/><td rowspan="1" colspan="1">30.VI.2005</td><td rowspan="1" colspan="1">E.M. &amp; L. Laasonen leg.</td><td rowspan="1" colspan="1">NA</td><td rowspan="1" colspan="1"><ext-link xmlns:xlink="http://www.w3.org/1999/xlink" ext-link-type="uri" xlink:href="http://www.ncbi.nlm.nih.gov/nuccore/KJ848014" xlink:type="simple">KJ848014</ext-link></td></tr><tr><td rowspan="1" colspan="1">MZH_Y456</td><td rowspan="1" colspan="1"><italic><tp:taxon-name>Melanostoma mellinum</tp:taxon-name></italic></td><td rowspan="1" colspan="1">Sweden</td><td rowspan="1" colspan="1"/><td rowspan="1" colspan="1">Uppland</td><td rowspan="1" colspan="1">Järfälla</td><td rowspan="1" colspan="1">VIII.2006</td><td rowspan="1" colspan="1">H. Bartsch leg.</td><td rowspan="1" colspan="1"><ext-link xmlns:xlink="http://www.w3.org/1999/xlink" ext-link-type="uri" xlink:href="http://www.ncbi.nlm.nih.gov/nuccore/KJ848085" xlink:type="simple">KJ848085</ext-link></td><td rowspan="1" colspan="1"><ext-link xmlns:xlink="http://www.w3.org/1999/xlink" ext-link-type="uri" xlink:href="http://www.ncbi.nlm.nih.gov/nuccore/KJ848015" xlink:type="simple">KJ848015</ext-link></td></tr><tr><td rowspan="1" colspan="1">MZH_Y457</td><td rowspan="1" colspan="1"><italic><tp:taxon-name>Melanostoma mellinum</tp:taxon-name></italic></td><td rowspan="1" colspan="1">Sweden</td><td rowspan="1" colspan="1"/><td rowspan="1" colspan="1">Uppland</td><td rowspan="1" colspan="1">Järfälla</td><td rowspan="1" colspan="1">VIII.2006</td><td rowspan="1" colspan="1">H. Bartsch leg.</td><td rowspan="1" colspan="1"><ext-link xmlns:xlink="http://www.w3.org/1999/xlink" ext-link-type="uri" xlink:href="http://www.ncbi.nlm.nih.gov/nuccore/KJ848074" xlink:type="simple">KJ848074</ext-link></td><td rowspan="1" colspan="1"><ext-link xmlns:xlink="http://www.w3.org/1999/xlink" ext-link-type="uri" xlink:href="http://www.ncbi.nlm.nih.gov/nuccore/KJ848016" xlink:type="simple">KJ848016</ext-link></td></tr><tr><td rowspan="1" colspan="1">MZH_Y475</td><td rowspan="1" colspan="1"><italic><tp:taxon-name>Melanostoma mellinum</tp:taxon-name></italic></td><td rowspan="1" colspan="1">Finland</td><td rowspan="1" colspan="1">664:18</td><td rowspan="1" colspan="1">Ab: Korpo</td><td rowspan="1" colspan="1">Utö</td><td rowspan="1" colspan="1">28.7.2006</td><td rowspan="1" colspan="1">A. Haarto leg.</td><td rowspan="1" colspan="1">NA</td><td rowspan="1" colspan="1"><ext-link xmlns:xlink="http://www.w3.org/1999/xlink" ext-link-type="uri" xlink:href="http://www.ncbi.nlm.nih.gov/nuccore/KJ848017" xlink:type="simple">KJ848017</ext-link></td></tr><tr><td rowspan="1" colspan="1">MZH_Y479</td><td rowspan="1" colspan="1"><italic><tp:taxon-name>Melanostoma mellinum</tp:taxon-name></italic></td><td rowspan="1" colspan="1">Netherlands</td><td rowspan="1" colspan="1">RD 128-566</td><td rowspan="1" colspan="1">Breukelen</td><td rowspan="1" colspan="1">Overholland</td><td rowspan="1" colspan="1">5.V.2006</td><td rowspan="1" colspan="1">W. van Steenis leg.</td><td rowspan="1" colspan="1"><ext-link xmlns:xlink="http://www.w3.org/1999/xlink" ext-link-type="uri" xlink:href="http://www.ncbi.nlm.nih.gov/nuccore/KJ848086" xlink:type="simple">KJ848086</ext-link></td><td rowspan="1" colspan="1"><ext-link xmlns:xlink="http://www.w3.org/1999/xlink" ext-link-type="uri" xlink:href="http://www.ncbi.nlm.nih.gov/nuccore/KJ848018" xlink:type="simple">KJ848018</ext-link></td></tr><tr><td rowspan="1" colspan="1">MZH_Y480</td><td rowspan="1" colspan="1"><italic><tp:taxon-name>Melanostoma mellinum</tp:taxon-name></italic></td><td rowspan="1" colspan="1">Netherlands</td><td rowspan="1" colspan="1">RD 128-464</td><td rowspan="1" colspan="1">Breukelen</td><td rowspan="1" colspan="1">Niejenrode</td><td rowspan="1" colspan="1">5.V.2006</td><td rowspan="1" colspan="1">W. van Steenis leg.</td><td rowspan="1" colspan="1"><ext-link xmlns:xlink="http://www.w3.org/1999/xlink" ext-link-type="uri" xlink:href="http://www.ncbi.nlm.nih.gov/nuccore/KJ848075" xlink:type="simple">KJ848075</ext-link></td><td rowspan="1" colspan="1"><ext-link xmlns:xlink="http://www.w3.org/1999/xlink" ext-link-type="uri" xlink:href="http://www.ncbi.nlm.nih.gov/nuccore/KJ848019" xlink:type="simple">KJ848019</ext-link></td></tr><tr><td rowspan="1" colspan="1">MZH_Y488</td><td rowspan="1" colspan="1"><italic><tp:taxon-name>Melanostoma mellinum</tp:taxon-name></italic></td><td rowspan="1" colspan="1">Finland</td><td rowspan="1" colspan="1">77042:34600</td><td rowspan="1" colspan="1">Li: Utsjoki</td><td rowspan="1" colspan="1">Kaivojoki, Karigasniemi</td><td rowspan="1" colspan="1">01.VII.2006</td><td rowspan="1" colspan="1">I. Kakko leg.</td><td rowspan="1" colspan="1"><ext-link xmlns:xlink="http://www.w3.org/1999/xlink" ext-link-type="uri" xlink:href="http://www.ncbi.nlm.nih.gov/nuccore/KJ848076" xlink:type="simple">KJ848076</ext-link></td><td rowspan="1" colspan="1"><ext-link xmlns:xlink="http://www.w3.org/1999/xlink" ext-link-type="uri" xlink:href="http://www.ncbi.nlm.nih.gov/nuccore/KJ848020" xlink:type="simple">KJ848020</ext-link></td></tr><tr><td rowspan="1" colspan="1">MZH_Y489</td><td rowspan="1" colspan="1"><italic><tp:taxon-name>Melanostoma mellinum</tp:taxon-name></italic></td><td rowspan="1" colspan="1">Finland</td><td rowspan="1" colspan="1">76954:34829</td><td rowspan="1" colspan="1">Li: Utsjoki</td><td rowspan="1" colspan="1">Kaamasmukka</td><td rowspan="1" colspan="1">01.VII.2006</td><td rowspan="1" colspan="1">I. Kakko leg.</td><td rowspan="1" colspan="1"><ext-link xmlns:xlink="http://www.w3.org/1999/xlink" ext-link-type="uri" xlink:href="http://www.ncbi.nlm.nih.gov/nuccore/KJ848077" xlink:type="simple">KJ848077</ext-link></td><td rowspan="1" colspan="1"><ext-link xmlns:xlink="http://www.w3.org/1999/xlink" ext-link-type="uri" xlink:href="http://www.ncbi.nlm.nih.gov/nuccore/KJ848021" xlink:type="simple">KJ848021</ext-link></td></tr><tr><td rowspan="1" colspan="1">MZH_Y490</td><td rowspan="1" colspan="1"><italic><tp:taxon-name>Melanostoma mellinum</tp:taxon-name></italic></td><td rowspan="1" colspan="1">Finland</td><td rowspan="1" colspan="1">77224:34611</td><td rowspan="1" colspan="1">Li: Inari</td><td rowspan="1" colspan="1">Akujoen risteys</td><td rowspan="1" colspan="1">02.VII.2006</td><td rowspan="1" colspan="1">I. Kakko leg.</td><td rowspan="1" colspan="1">NA</td><td rowspan="1" colspan="1"><ext-link xmlns:xlink="http://www.w3.org/1999/xlink" ext-link-type="uri" xlink:href="http://www.ncbi.nlm.nih.gov/nuccore/KJ848022" xlink:type="simple">KJ848022</ext-link></td></tr><tr><td rowspan="1" colspan="1">MZH_Y528</td><td rowspan="1" colspan="1"><italic><tp:taxon-name>Melanostoma mellinum</tp:taxon-name></italic></td><td rowspan="1" colspan="1">Norway</td><td rowspan="1" colspan="1">EIS 160</td><td rowspan="1" colspan="1">FO Sör-Varanger</td><td rowspan="1" colspan="1">Pasvik, Skogfoss</td><td rowspan="1" colspan="1">27.VI.2006</td><td rowspan="1" colspan="1">T. R. Nielsen leg.</td><td rowspan="1" colspan="1"><ext-link xmlns:xlink="http://www.w3.org/1999/xlink" ext-link-type="uri" xlink:href="http://www.ncbi.nlm.nih.gov/nuccore/KJ848073" xlink:type="simple">KJ848073</ext-link></td><td rowspan="1" colspan="1"><ext-link xmlns:xlink="http://www.w3.org/1999/xlink" ext-link-type="uri" xlink:href="http://www.ncbi.nlm.nih.gov/nuccore/KJ848023" xlink:type="simple">KJ848023</ext-link></td></tr><tr><td rowspan="1" colspan="1">MZH_Y529</td><td rowspan="1" colspan="1"><italic><tp:taxon-name>Melanostoma mellinum</tp:taxon-name></italic></td><td rowspan="1" colspan="1">Norway</td><td rowspan="1" colspan="1">EIS 160</td><td rowspan="1" colspan="1">FO Sör-Varanger</td><td rowspan="1" colspan="1">Pasvik, Skogfoss</td><td rowspan="1" colspan="1">28.VI.2006</td><td rowspan="1" colspan="1">T. R. Nielsen leg.</td><td rowspan="1" colspan="1">NA</td><td rowspan="1" colspan="1"><ext-link xmlns:xlink="http://www.w3.org/1999/xlink" ext-link-type="uri" xlink:href="http://www.ncbi.nlm.nih.gov/nuccore/KJ848024" xlink:type="simple">KJ848024</ext-link></td></tr><tr><td rowspan="1" colspan="1">MZH_Y593</td><td rowspan="1" colspan="1"><italic><tp:taxon-name>Melanostoma mellinum</tp:taxon-name></italic></td><td rowspan="1" colspan="1">Italy</td><td rowspan="1" colspan="1"/><td rowspan="1" colspan="1">Sardinia</td><td rowspan="1" colspan="1">Prov. Sassari</td><td rowspan="1" colspan="1">3.VI.2007</td><td rowspan="1" colspan="1">C. Kehlmaier leg.</td><td rowspan="1" colspan="1">NA</td><td rowspan="1" colspan="1"><ext-link xmlns:xlink="http://www.w3.org/1999/xlink" ext-link-type="uri" xlink:href="http://www.ncbi.nlm.nih.gov/nuccore/KJ848025" xlink:type="simple">KJ848025</ext-link></td></tr><tr><td rowspan="1" colspan="1">MZH_Y611</td><td rowspan="1" colspan="1"><italic><tp:taxon-name>Melanostoma mellinum</tp:taxon-name></italic></td><td rowspan="1" colspan="1">Finland</td><td rowspan="1" colspan="1">75944:35160</td><td rowspan="1" colspan="1">Li: Saariselkä</td><td rowspan="1" colspan="1">Kaunispäänoja</td><td rowspan="1" colspan="1">5.VII.2007</td><td rowspan="1" colspan="1">G. Ståhls leg.</td><td rowspan="1" colspan="1">NA</td><td rowspan="1" colspan="1"><ext-link xmlns:xlink="http://www.w3.org/1999/xlink" ext-link-type="uri" xlink:href="http://www.ncbi.nlm.nih.gov/nuccore/KJ848034" xlink:type="simple">KJ848034</ext-link></td></tr><tr><td rowspan="1" colspan="1">MZH_Y613</td><td rowspan="1" colspan="1"><italic><tp:taxon-name>Melanostoma mellinum</tp:taxon-name></italic></td><td rowspan="1" colspan="1">Finland</td><td rowspan="1" colspan="1">77426:35005</td><td rowspan="1" colspan="1">Li: Utsjoki</td><td rowspan="1" colspan="1">Kevo, Kutuniemi</td><td rowspan="1" colspan="1">9.VII.2007</td><td rowspan="1" colspan="1">G. Ståhls leg.</td><td rowspan="1" colspan="1">NA</td><td rowspan="1" colspan="1"><ext-link xmlns:xlink="http://www.w3.org/1999/xlink" ext-link-type="uri" xlink:href="http://www.ncbi.nlm.nih.gov/nuccore/KJ848035" xlink:type="simple">KJ848035</ext-link></td></tr><tr><td rowspan="1" colspan="1">MZH_Y614</td><td rowspan="1" colspan="1"><italic><tp:taxon-name>Melanostoma mellinum</tp:taxon-name></italic></td><td rowspan="1" colspan="1">Finland</td><td rowspan="1" colspan="1">77422:34997</td><td rowspan="1" colspan="1">Li: Utsjoki</td><td rowspan="1" colspan="1">Kevonsuu</td><td rowspan="1" colspan="1">11.VII.2007</td><td rowspan="1" colspan="1">G. Ståhls leg.</td><td rowspan="1" colspan="1">NA</td><td rowspan="1" colspan="1"><ext-link xmlns:xlink="http://www.w3.org/1999/xlink" ext-link-type="uri" xlink:href="http://www.ncbi.nlm.nih.gov/nuccore/KJ848036" xlink:type="simple">KJ848036</ext-link></td></tr><tr><td rowspan="1" colspan="1">MZH_Y619</td><td rowspan="1" colspan="1"><italic><tp:taxon-name>Melanostoma mellinum</tp:taxon-name></italic></td><td rowspan="1" colspan="1">Finland</td><td rowspan="1" colspan="1">77586:35009</td><td rowspan="1" colspan="1">Li: Kaunispäänoja</td><td rowspan="1" colspan="1">roadside</td><td rowspan="1" colspan="1">5.VII.07</td><td rowspan="1" colspan="1">A. Ssymank leg.</td><td rowspan="1" colspan="1">NA</td><td rowspan="1" colspan="1"><ext-link xmlns:xlink="http://www.w3.org/1999/xlink" ext-link-type="uri" xlink:href="http://www.ncbi.nlm.nih.gov/nuccore/KJ848026" xlink:type="simple">KJ848026</ext-link></td></tr><tr><td rowspan="1" colspan="1">MZH_Y620</td><td rowspan="1" colspan="1"><italic><tp:taxon-name>Melanostoma mellinum</tp:taxon-name></italic></td><td rowspan="1" colspan="1">Finland</td><td rowspan="1" colspan="1">76872:2807</td><td rowspan="1" colspan="1">Li: Utsjoki</td><td rowspan="1" colspan="1">roadside</td><td rowspan="1" colspan="1">8.VII.2007</td><td rowspan="1" colspan="1">G. Ståhls leg.</td><td rowspan="1" colspan="1"><ext-link xmlns:xlink="http://www.w3.org/1999/xlink" ext-link-type="uri" xlink:href="http://www.ncbi.nlm.nih.gov/nuccore/KJ848094" xlink:type="simple">KJ848094</ext-link></td><td rowspan="1" colspan="1"><ext-link xmlns:xlink="http://www.w3.org/1999/xlink" ext-link-type="uri" xlink:href="http://www.ncbi.nlm.nih.gov/nuccore/KJ848027" xlink:type="simple">KJ848027</ext-link></td></tr><tr><td rowspan="1" colspan="1">MZH_Y644</td><td rowspan="1" colspan="1"><italic><tp:taxon-name>Melanostoma mellinum</tp:taxon-name></italic></td><td rowspan="1" colspan="1">Finland</td><td rowspan="1" colspan="1">76865:2790</td><td rowspan="1" colspan="1">Le: Enontekiö</td><td rowspan="1" colspan="1">Toskaljoki</td><td rowspan="1" colspan="1">16.VII.2007</td><td rowspan="1" colspan="1">A. Haarto leg.</td><td rowspan="1" colspan="1">NA</td><td rowspan="1" colspan="1"><ext-link xmlns:xlink="http://www.w3.org/1999/xlink" ext-link-type="uri" xlink:href="http://www.ncbi.nlm.nih.gov/nuccore/KJ848029" xlink:type="simple">KJ848029</ext-link></td></tr><tr><td rowspan="1" colspan="1">MZH_Y645</td><td rowspan="1" colspan="1"><italic><tp:taxon-name>Melanostoma mellinum</tp:taxon-name></italic></td><td rowspan="1" colspan="1">Finland</td><td rowspan="1" colspan="1">76764:2523</td><td rowspan="1" colspan="1">Le: Enontekiö</td><td rowspan="1" colspan="1">Annjaloanji</td><td rowspan="1" colspan="1">13.VII.2007</td><td rowspan="1" colspan="1">A. Haarto leg.</td><td rowspan="1" colspan="1">NA</td><td rowspan="1" colspan="1"><ext-link xmlns:xlink="http://www.w3.org/1999/xlink" ext-link-type="uri" xlink:href="http://www.ncbi.nlm.nih.gov/nuccore/KJ848030" xlink:type="simple">KJ848030</ext-link></td></tr><tr><td rowspan="1" colspan="1">MZH_Y647</td><td rowspan="1" colspan="1"><italic><tp:taxon-name>Melanostoma mellarium</tp:taxon-name></italic></td><td rowspan="1" colspan="1">Finland</td><td rowspan="1" colspan="1">7678:251</td><td rowspan="1" colspan="1">Le: Enontekiö</td><td rowspan="1" colspan="1">Saana (koivikko)</td><td rowspan="1" colspan="1">16.VII.2007</td><td rowspan="1" colspan="1">A. Haarto leg.</td><td rowspan="1" colspan="1">NA</td><td rowspan="1" colspan="1">NA</td></tr><tr><td rowspan="1" colspan="1">MZH_Y648</td><td rowspan="1" colspan="1"><italic><tp:taxon-name>Melanostoma mellinum</tp:taxon-name></italic></td><td rowspan="1" colspan="1">Finland</td><td rowspan="1" colspan="1">7678:251</td><td rowspan="1" colspan="1">Le: Enontekiö</td><td rowspan="1" colspan="1">Siilasjärvi</td><td rowspan="1" colspan="1">11.VII..2007</td><td rowspan="1" colspan="1">A. Haarto leg.</td><td rowspan="1" colspan="1"><ext-link xmlns:xlink="http://www.w3.org/1999/xlink" ext-link-type="uri" xlink:href="http://www.ncbi.nlm.nih.gov/nuccore/KJ848093" xlink:type="simple">KJ848093</ext-link></td><td rowspan="1" colspan="1"><ext-link xmlns:xlink="http://www.w3.org/1999/xlink" ext-link-type="uri" xlink:href="http://www.ncbi.nlm.nih.gov/nuccore/KJ848031" xlink:type="simple">KJ848031</ext-link></td></tr><tr><td rowspan="1" colspan="1">MZH_Y649</td><td rowspan="1" colspan="1"><italic><tp:taxon-name>Melanostoma mellinum</tp:taxon-name></italic></td><td rowspan="1" colspan="1">Finland</td><td rowspan="1" colspan="1">7678:251</td><td rowspan="1" colspan="1">Le: Enontekiö</td><td rowspan="1" colspan="1">Siilasjärvi</td><td rowspan="1" colspan="1">11.VII..2007</td><td rowspan="1" colspan="1">A. Haarto leg.</td><td rowspan="1" colspan="1">NA</td><td rowspan="1" colspan="1"><ext-link xmlns:xlink="http://www.w3.org/1999/xlink" ext-link-type="uri" xlink:href="http://www.ncbi.nlm.nih.gov/nuccore/KJ848032" xlink:type="simple">KJ848032</ext-link></td></tr><tr><td rowspan="1" colspan="1">MZH_Y697</td><td rowspan="1" colspan="1"><italic><tp:taxon-name>Melanostoma mellinum</tp:taxon-name></italic></td><td rowspan="1" colspan="1">Finland</td><td rowspan="1" colspan="1">7594:516</td><td rowspan="1" colspan="1">Li: Inari</td><td rowspan="1" colspan="1">K-oja</td><td rowspan="1" colspan="1">5.VII..2007</td><td rowspan="1" colspan="1">E.M. &amp; L. Laasonen leg.</td><td rowspan="1" colspan="1"><ext-link xmlns:xlink="http://www.w3.org/1999/xlink" ext-link-type="uri" xlink:href="http://www.ncbi.nlm.nih.gov/nuccore/KJ848070" xlink:type="simple">KJ848070</ext-link></td><td rowspan="1" colspan="1"><ext-link xmlns:xlink="http://www.w3.org/1999/xlink" ext-link-type="uri" xlink:href="http://www.ncbi.nlm.nih.gov/nuccore/KJ848033" xlink:type="simple">KJ848033</ext-link></td></tr><tr><td rowspan="1" colspan="1">MZH_Y770</td><td rowspan="1" colspan="1"><italic><tp:taxon-name>Melanostoma mellinum</tp:taxon-name></italic></td><td rowspan="1" colspan="1">Norway</td><td rowspan="1" colspan="1">EIS 169</td><td rowspan="1" colspan="1">FÖ Sör-Varanger</td><td rowspan="1" colspan="1">Svanvik</td><td rowspan="1" colspan="1">30.VI.2008</td><td rowspan="1" colspan="1">leg. T.R. Nielsen</td><td rowspan="1" colspan="1"><ext-link xmlns:xlink="http://www.w3.org/1999/xlink" ext-link-type="uri" xlink:href="http://www.ncbi.nlm.nih.gov/nuccore/KJ848099" xlink:type="simple">KJ848099</ext-link></td><td rowspan="1" colspan="1"><ext-link xmlns:xlink="http://www.w3.org/1999/xlink" ext-link-type="uri" xlink:href="http://www.ncbi.nlm.nih.gov/nuccore/KJ848037" xlink:type="simple">KJ848037</ext-link></td></tr><tr><td rowspan="1" colspan="1">MZH_Y1586</td><td rowspan="1" colspan="1"><italic><tp:taxon-name>Melanostoma mellinum</tp:taxon-name></italic></td><td rowspan="1" colspan="1">Finland</td><td rowspan="1" colspan="1">75916:38516</td><td rowspan="1" colspan="1">Li: Inari</td><td rowspan="1" colspan="1"/><td rowspan="1" colspan="1">30.VI.2011</td><td rowspan="1" colspan="1">E.M. &amp; L. Laasonen leg.</td><td rowspan="1" colspan="1">NA</td><td rowspan="1" colspan="1"><ext-link xmlns:xlink="http://www.w3.org/1999/xlink" ext-link-type="uri" xlink:href="http://www.ncbi.nlm.nih.gov/nuccore/KJ848038" xlink:type="simple">KJ848038</ext-link></td></tr><tr><td rowspan="1" colspan="1">MZH_Y1613</td><td rowspan="1" colspan="1"><italic><tp:taxon-name>Melanostoma mellinum</tp:taxon-name></italic></td><td rowspan="1" colspan="1">Finland</td><td rowspan="1" colspan="1">75916:85162</td><td rowspan="1" colspan="1">Li: Inari</td><td rowspan="1" colspan="1"/><td rowspan="1" colspan="1">30.VI.2011</td><td rowspan="1" colspan="1">E.M. &amp; L.Laasonen leg.</td><td rowspan="1" colspan="1">NA</td><td rowspan="1" colspan="1"><ext-link xmlns:xlink="http://www.w3.org/1999/xlink" ext-link-type="uri" xlink:href="http://www.ncbi.nlm.nih.gov/nuccore/KJ848039" xlink:type="simple">KJ848039</ext-link></td></tr><tr><td rowspan="1" colspan="1">MZH_Y1625</td><td rowspan="1" colspan="1"><italic><tp:taxon-name>Melanostoma mellinum</tp:taxon-name></italic></td><td rowspan="1" colspan="1">Russia</td><td rowspan="1" colspan="1"/><td rowspan="1" colspan="1">Taimyr</td><td rowspan="1" colspan="1">114 km from Khatangi at river Kotyi</td><td rowspan="1" colspan="1">22.VI.2010</td><td rowspan="1" colspan="1">A.V. Barkalov leg.</td><td rowspan="1" colspan="1"><ext-link xmlns:xlink="http://www.w3.org/1999/xlink" ext-link-type="uri" xlink:href="http://www.ncbi.nlm.nih.gov/nuccore/KJ848096" xlink:type="simple">KJ848096</ext-link></td><td rowspan="1" colspan="1"><ext-link xmlns:xlink="http://www.w3.org/1999/xlink" ext-link-type="uri" xlink:href="http://www.ncbi.nlm.nih.gov/nuccore/KJ848040" xlink:type="simple">KJ848040</ext-link></td></tr><tr><td rowspan="1" colspan="1">MZH_Y1626</td><td rowspan="1" colspan="1"><italic><tp:taxon-name>Melanostoma mellinum</tp:taxon-name></italic></td><td rowspan="1" colspan="1">Russia</td><td rowspan="1" colspan="1"/><td rowspan="1" colspan="1">Taimyr</td><td rowspan="1" colspan="1">114 km from Khatangi at river Kotyi</td><td rowspan="1" colspan="1">22.VI.2010</td><td rowspan="1" colspan="1">A.V. Barkalov leg.</td><td rowspan="1" colspan="1"><ext-link xmlns:xlink="http://www.w3.org/1999/xlink" ext-link-type="uri" xlink:href="http://www.ncbi.nlm.nih.gov/nuccore/KJ848097" xlink:type="simple">KJ848097</ext-link></td><td rowspan="1" colspan="1"><ext-link xmlns:xlink="http://www.w3.org/1999/xlink" ext-link-type="uri" xlink:href="http://www.ncbi.nlm.nih.gov/nuccore/KJ848041" xlink:type="simple">KJ848041</ext-link></td></tr><tr><td rowspan="1" colspan="1">MZH_Y1627</td><td rowspan="1" colspan="1"><italic><tp:taxon-name>Melanostoma dubium</tp:taxon-name></italic></td><td rowspan="1" colspan="1">Russia</td><td rowspan="1" colspan="1"/><td rowspan="1" colspan="1">Taimyr</td><td rowspan="1" colspan="1">114 km from Khatangi at river Kotyi</td><td rowspan="1" colspan="1">22.VI.2010</td><td rowspan="1" colspan="1">A.V. Barkalov leg.</td><td rowspan="1" colspan="1"><ext-link xmlns:xlink="http://www.w3.org/1999/xlink" ext-link-type="uri" xlink:href="http://www.ncbi.nlm.nih.gov/nuccore/KJ848098" xlink:type="simple">KJ848098</ext-link></td><td rowspan="1" colspan="1"><ext-link xmlns:xlink="http://www.w3.org/1999/xlink" ext-link-type="uri" xlink:href="http://www.ncbi.nlm.nih.gov/nuccore/KJ848042" xlink:type="simple">KJ848042</ext-link></td></tr><tr><td rowspan="1" colspan="1">MZH_Y1628</td><td rowspan="1" colspan="1"><italic><tp:taxon-name>Melanostoma dubium</tp:taxon-name></italic></td><td rowspan="1" colspan="1">Russia</td><td rowspan="1" colspan="1"/><td rowspan="1" colspan="1">Taimyr</td><td rowspan="1" colspan="1">114 km from Khatangi at river Kotyi</td><td rowspan="1" colspan="1">22.VI.2010</td><td rowspan="1" colspan="1">A.V. Barkalov leg.</td><td rowspan="1" colspan="1">NA</td><td rowspan="1" colspan="1"><ext-link xmlns:xlink="http://www.w3.org/1999/xlink" ext-link-type="uri" xlink:href="http://www.ncbi.nlm.nih.gov/nuccore/KJ848043" xlink:type="simple">KJ848043</ext-link></td></tr><tr><td rowspan="1" colspan="1">MZH_Y1629</td><td rowspan="1" colspan="1"><italic><tp:taxon-name>Melanostoma clausseni</tp:taxon-name></italic> Barkalov, 2009 Paratype</td><td rowspan="1" colspan="1">Russia</td><td rowspan="1" colspan="1"/><td rowspan="1" colspan="1">republ. Altai</td><td rowspan="1" colspan="1">Ulaganskij raion</td><td rowspan="1" colspan="1">1–4.VII.2008</td><td rowspan="1" colspan="1">R. Dudko leg.</td><td rowspan="1" colspan="1">NA</td><td rowspan="1" colspan="1"><ext-link xmlns:xlink="http://www.w3.org/1999/xlink" ext-link-type="uri" xlink:href="http://www.ncbi.nlm.nih.gov/nuccore/KJ848060" xlink:type="simple">KJ848060</ext-link></td></tr><tr><td rowspan="1" colspan="1">MZH_Y1630</td><td rowspan="1" colspan="1"><italic><tp:taxon-name>Melanostoma tschernovi</tp:taxon-name></italic> Barkalov, 2009</td><td rowspan="1" colspan="1">Russia</td><td rowspan="1" colspan="1"/><td rowspan="1" colspan="1">Taimyr</td><td rowspan="1" colspan="1">Shore of Zakharova Rassocha</td><td rowspan="1" colspan="1">3.VII.2011</td><td rowspan="1" colspan="1">A. V. Barkalov leg.</td><td rowspan="1" colspan="1">NA</td><td rowspan="1" colspan="1"><ext-link xmlns:xlink="http://www.w3.org/1999/xlink" ext-link-type="uri" xlink:href="http://www.ncbi.nlm.nih.gov/nuccore/KJ848061" xlink:type="simple">KJ848061</ext-link></td></tr><tr><td rowspan="1" colspan="1">MZH_Y1631</td><td rowspan="1" colspan="1"><italic><tp:taxon-name>Melanostoma tschernovi</tp:taxon-name></italic> Barkalov, 2009</td><td rowspan="1" colspan="1">Russia</td><td rowspan="1" colspan="1"/><td rowspan="1" colspan="1">Taimyr</td><td rowspan="1" colspan="1">Shore of Zakharova Rassocha</td><td rowspan="1" colspan="1">3.VII.2011</td><td rowspan="1" colspan="1">A. V. Barkalov leg.</td><td rowspan="1" colspan="1">NA</td><td rowspan="1" colspan="1"><ext-link xmlns:xlink="http://www.w3.org/1999/xlink" ext-link-type="uri" xlink:href="http://www.ncbi.nlm.nih.gov/nuccore/KJ848063" xlink:type="simple">KJ848063</ext-link></td></tr><tr><td rowspan="1" colspan="1">MZH_Y1660</td><td rowspan="1" colspan="1"><italic><tp:taxon-name>Melanostoma mellinum</tp:taxon-name></italic></td><td rowspan="1" colspan="1">Greece</td><td rowspan="1" colspan="1"/><td rowspan="1" colspan="1">Olymp</td><td rowspan="1" colspan="1"/><td rowspan="1" colspan="1">18.V.2011</td><td rowspan="1" colspan="1">A. Vujic leg.</td><td rowspan="1" colspan="1"><ext-link xmlns:xlink="http://www.w3.org/1999/xlink" ext-link-type="uri" xlink:href="http://www.ncbi.nlm.nih.gov/nuccore/KJ848102" xlink:type="simple">KJ848102</ext-link></td><td rowspan="1" colspan="1"><ext-link xmlns:xlink="http://www.w3.org/1999/xlink" ext-link-type="uri" xlink:href="http://www.ncbi.nlm.nih.gov/nuccore/KJ848044" xlink:type="simple">KJ848044</ext-link></td></tr><tr><td rowspan="1" colspan="1">MZH_Y1661</td><td rowspan="1" colspan="1"><italic><tp:taxon-name>Melanostoma mellinum</tp:taxon-name></italic></td><td rowspan="1" colspan="1">Greece</td><td rowspan="1" colspan="1"/><td rowspan="1" colspan="1">Samos</td><td rowspan="1" colspan="1"/><td rowspan="1" colspan="1">17.IV.2011</td><td rowspan="1" colspan="1">A. Vujic &amp; S. Radenkovic leg.</td><td rowspan="1" colspan="1"><ext-link xmlns:xlink="http://www.w3.org/1999/xlink" ext-link-type="uri" xlink:href="http://www.ncbi.nlm.nih.gov/nuccore/KJ848103" xlink:type="simple">KJ848103</ext-link></td><td rowspan="1" colspan="1"><ext-link xmlns:xlink="http://www.w3.org/1999/xlink" ext-link-type="uri" xlink:href="http://www.ncbi.nlm.nih.gov/nuccore/KJ848045" xlink:type="simple">KJ848045</ext-link></td></tr><tr><td rowspan="1" colspan="1">MZH_Y1662</td><td rowspan="1" colspan="1"><italic><tp:taxon-name>Melanostoma mellinum</tp:taxon-name></italic></td><td rowspan="1" colspan="1">Serbia</td><td rowspan="1" colspan="1"/><td rowspan="1" colspan="1">Tara</td><td rowspan="1" colspan="1"/><td rowspan="1" colspan="1">5.VIII.2010</td><td rowspan="1" colspan="1">A. Vujic leg.</td><td rowspan="1" colspan="1"><ext-link xmlns:xlink="http://www.w3.org/1999/xlink" ext-link-type="uri" xlink:href="http://www.ncbi.nlm.nih.gov/nuccore/KJ848105" xlink:type="simple">KJ848105</ext-link></td><td rowspan="1" colspan="1"><ext-link xmlns:xlink="http://www.w3.org/1999/xlink" ext-link-type="uri" xlink:href="http://www.ncbi.nlm.nih.gov/nuccore/KJ848046" xlink:type="simple">KJ848046</ext-link></td></tr><tr><td rowspan="1" colspan="1">MZH_Y1664</td><td rowspan="1" colspan="1"><italic><tp:taxon-name>Melanostoma mellinum</tp:taxon-name></italic></td><td rowspan="1" colspan="1">Greece</td><td rowspan="1" colspan="1"/><td rowspan="1" colspan="1">Olymp</td><td rowspan="1" colspan="1"/><td rowspan="1" colspan="1">18.V.2011</td><td rowspan="1" colspan="1">A. Vujic leg.</td><td rowspan="1" colspan="1"><ext-link xmlns:xlink="http://www.w3.org/1999/xlink" ext-link-type="uri" xlink:href="http://www.ncbi.nlm.nih.gov/nuccore/KJ848104" xlink:type="simple">KJ848104</ext-link></td><td rowspan="1" colspan="1"><ext-link xmlns:xlink="http://www.w3.org/1999/xlink" ext-link-type="uri" xlink:href="http://www.ncbi.nlm.nih.gov/nuccore/KJ848047" xlink:type="simple">KJ848047</ext-link></td></tr><tr><td rowspan="1" colspan="1">MZH_Y1785</td><td rowspan="1" colspan="1"><italic><tp:taxon-name>Melanostoma tschernovi</tp:taxon-name></italic> Barkalov, 2009</td><td rowspan="1" colspan="1">Russia</td><td rowspan="1" colspan="1"><named-content xmlns:xlink="http://www.w3.org/1999/xlink" content-type="dwc:verbatimCoordinates" xlink:type="simple">73°24'N, 80°39'E</named-content></td><td rowspan="1" colspan="1">NW Tajmyr península</td><td rowspan="1" colspan="1"/><td rowspan="1" colspan="1">6.VII.2012</td><td rowspan="1" colspan="1">A.V. Barkalov leg.</td><td rowspan="1" colspan="1">NA</td><td rowspan="1" colspan="1"><ext-link xmlns:xlink="http://www.w3.org/1999/xlink" ext-link-type="uri" xlink:href="http://www.ncbi.nlm.nih.gov/nuccore/KJ848065" xlink:type="simple">KJ848065</ext-link></td></tr><tr><td rowspan="1" colspan="1">MZH_Y1786</td><td rowspan="1" colspan="1"><italic><tp:taxon-name>Melanostoma tschernovi</tp:taxon-name></italic> Barkalov, 2009</td><td rowspan="1" colspan="1">Russia</td><td rowspan="1" colspan="1"><named-content xmlns:xlink="http://www.w3.org/1999/xlink" content-type="dwc:verbatimCoordinates" xlink:type="simple">73°24'N, 80°39'E</named-content></td><td rowspan="1" colspan="1">NW Tajmyr península</td><td rowspan="1" colspan="1"/><td rowspan="1" colspan="1">16.VII.2012</td><td rowspan="1" colspan="1">A.V. Barkalov leg.</td><td rowspan="1" colspan="1"><ext-link xmlns:xlink="http://www.w3.org/1999/xlink" ext-link-type="uri" xlink:href="http://www.ncbi.nlm.nih.gov/nuccore/KJ848100" xlink:type="simple">KJ848100</ext-link></td><td rowspan="1" colspan="1"><ext-link xmlns:xlink="http://www.w3.org/1999/xlink" ext-link-type="uri" xlink:href="http://www.ncbi.nlm.nih.gov/nuccore/KJ848064" xlink:type="simple">KJ848064</ext-link></td></tr><tr><td rowspan="1" colspan="1">MZH_Y1871</td><td rowspan="1" colspan="1"><italic><tp:taxon-name>Melanostoma mellinum</tp:taxon-name></italic></td><td rowspan="1" colspan="1">Turkey</td><td rowspan="1" colspan="1"/><td rowspan="1" colspan="1">Bozdag mnt</td><td rowspan="1" colspan="1"/><td rowspan="1" colspan="1">16.IX.2013</td><td rowspan="1" colspan="1">G. Ståhls leg.</td><td rowspan="1" colspan="1"><ext-link xmlns:xlink="http://www.w3.org/1999/xlink" ext-link-type="uri" xlink:href="http://www.ncbi.nlm.nih.gov/nuccore/KJ848106" xlink:type="simple">KJ848106</ext-link></td><td rowspan="1" colspan="1"><ext-link xmlns:xlink="http://www.w3.org/1999/xlink" ext-link-type="uri" xlink:href="http://www.ncbi.nlm.nih.gov/nuccore/KJ848056" xlink:type="simple">KJ848056</ext-link></td></tr><tr><td rowspan="1" colspan="1">MZH_Y1880</td><td rowspan="1" colspan="1"><italic><tp:taxon-name>Melanostoma mellinum</tp:taxon-name></italic></td><td rowspan="1" colspan="1">Russia</td><td rowspan="1" colspan="1"/><td rowspan="1" colspan="1">Chukotka,</td><td rowspan="1" colspan="1">near river Anadyr</td><td rowspan="1" colspan="1">23.VII.2013</td><td rowspan="1" colspan="1">A. V. Barkalov leg.</td><td rowspan="1" colspan="1"><ext-link xmlns:xlink="http://www.w3.org/1999/xlink" ext-link-type="uri" xlink:href="http://www.ncbi.nlm.nih.gov/nuccore/KJ848101" xlink:type="simple">KJ848101</ext-link></td><td rowspan="1" colspan="1"><ext-link xmlns:xlink="http://www.w3.org/1999/xlink" ext-link-type="uri" xlink:href="http://www.ncbi.nlm.nih.gov/nuccore/KJ848059" xlink:type="simple">KJ848059</ext-link></td></tr><tr><td rowspan="1" colspan="1">MZH_E61</td><td rowspan="1" colspan="1"><italic><tp:taxon-name>Melanostoma mellinum</tp:taxon-name></italic></td><td rowspan="1" colspan="1">Cyprus</td><td rowspan="1" colspan="1"/><td rowspan="1" colspan="1">Almirolibado</td><td rowspan="1" colspan="1"/><td rowspan="1" colspan="1">31.V.–2.VI.2012</td><td rowspan="1" colspan="1">S. Dimitriou leg.</td><td rowspan="1" colspan="1"><ext-link xmlns:xlink="http://www.w3.org/1999/xlink" ext-link-type="uri" xlink:href="http://www.ncbi.nlm.nih.gov/nuccore/KJ848109" xlink:type="simple">KJ848109</ext-link></td><td rowspan="1" colspan="1"><ext-link xmlns:xlink="http://www.w3.org/1999/xlink" ext-link-type="uri" xlink:href="http://www.ncbi.nlm.nih.gov/nuccore/KJ848057" xlink:type="simple">KJ848057</ext-link></td></tr><tr><td rowspan="1" colspan="1">MZH_E62</td><td rowspan="1" colspan="1"><italic><tp:taxon-name>Melanostoma mellinum</tp:taxon-name></italic></td><td rowspan="1" colspan="1">Cyprus</td><td rowspan="1" colspan="1"/><td rowspan="1" colspan="1">Almirolibado</td><td rowspan="1" colspan="1"/><td rowspan="1" colspan="1">31.V.–2.VI.2012</td><td rowspan="1" colspan="1">S. Dimitriou leg.</td><td rowspan="1" colspan="1"><ext-link xmlns:xlink="http://www.w3.org/1999/xlink" ext-link-type="uri" xlink:href="http://www.ncbi.nlm.nih.gov/nuccore/KJ848108" xlink:type="simple">KJ848108</ext-link></td><td rowspan="1" colspan="1"><ext-link xmlns:xlink="http://www.w3.org/1999/xlink" ext-link-type="uri" xlink:href="http://www.ncbi.nlm.nih.gov/nuccore/KJ848058" xlink:type="simple">KJ848058</ext-link></td></tr><tr><td rowspan="1" colspan="1">MZH_Y398</td><td rowspan="1" colspan="1"><italic><tp:taxon-name>Melanostoma scalare</tp:taxon-name></italic></td><td rowspan="1" colspan="1">Finland</td><td rowspan="1" colspan="1">7663:149</td><td rowspan="1" colspan="1">Le: Kilpisjärvi</td><td rowspan="1" colspan="1"/><td rowspan="1" colspan="1">6.VII.2005</td><td rowspan="1" colspan="1">G. Ståhls &amp; V. Milankov leg.</td><td rowspan="1" colspan="1">NA</td><td rowspan="1" colspan="1"><ext-link xmlns:xlink="http://www.w3.org/1999/xlink" ext-link-type="uri" xlink:href="http://www.ncbi.nlm.nih.gov/nuccore/KJ848048" xlink:type="simple">KJ848048</ext-link></td></tr><tr><td rowspan="1" colspan="1">MZH_Y401</td><td rowspan="1" colspan="1"><italic><tp:taxon-name>Melanostoma scalare</tp:taxon-name></italic></td><td rowspan="1" colspan="1">Hungary</td><td rowspan="1" colspan="1"/><td rowspan="1" colspan="1">W Somlo</td><td rowspan="1" colspan="1">Weingut</td><td rowspan="1" colspan="1">10.IX.2005</td><td rowspan="1" colspan="1">E.M. &amp; L. Laasonen leg.</td><td rowspan="1" colspan="1">NA</td><td rowspan="1" colspan="1"><ext-link xmlns:xlink="http://www.w3.org/1999/xlink" ext-link-type="uri" xlink:href="http://www.ncbi.nlm.nih.gov/nuccore/KJ848052" xlink:type="simple">KJ848052</ext-link></td></tr><tr><td rowspan="1" colspan="1">MZH_Y402</td><td rowspan="1" colspan="1"><italic><tp:taxon-name>Melanostoma scalare</tp:taxon-name></italic></td><td rowspan="1" colspan="1">Finland</td><td rowspan="1" colspan="1">68744:5732</td><td rowspan="1" colspan="1">Ta: Rantasalmi,</td><td rowspan="1" colspan="1">Hiltula</td><td rowspan="1" colspan="1">30.VI.2006</td><td rowspan="1" colspan="1">A. Haarto leg.</td><td rowspan="1" colspan="1">NA</td><td rowspan="1" colspan="1"><ext-link xmlns:xlink="http://www.w3.org/1999/xlink" ext-link-type="uri" xlink:href="http://www.ncbi.nlm.nih.gov/nuccore/KJ848049" xlink:type="simple">KJ848049</ext-link></td></tr><tr><td rowspan="1" colspan="1">MZH_Y403</td><td rowspan="1" colspan="1"><italic><tp:taxon-name>Melanostoma scalare</tp:taxon-name></italic></td><td rowspan="1" colspan="1">Finland</td><td rowspan="1" colspan="1">68744:5732</td><td rowspan="1" colspan="1">Ta: Rantasalmi,</td><td rowspan="1" colspan="1">Hiltula</td><td rowspan="1" colspan="1">30.VI.2006</td><td rowspan="1" colspan="1">A. Haarto leg.</td><td rowspan="1" colspan="1">NA</td><td rowspan="1" colspan="1"><ext-link xmlns:xlink="http://www.w3.org/1999/xlink" ext-link-type="uri" xlink:href="http://www.ncbi.nlm.nih.gov/nuccore/KJ848050" xlink:type="simple">KJ848050</ext-link></td></tr><tr><td rowspan="1" colspan="1">MZH_Y404</td><td rowspan="1" colspan="1"><italic><tp:taxon-name>Melanostoma scalare</tp:taxon-name></italic></td><td rowspan="1" colspan="1">Finland</td><td rowspan="1" colspan="1">6682:108</td><td rowspan="1" colspan="1">Al: Mariehamn</td><td rowspan="1" colspan="1">Espholm</td><td rowspan="1" colspan="1">30.V.2005</td><td rowspan="1" colspan="1">E. Laasonen leg.</td><td rowspan="1" colspan="1">NA</td><td rowspan="1" colspan="1"><ext-link xmlns:xlink="http://www.w3.org/1999/xlink" ext-link-type="uri" xlink:href="http://www.ncbi.nlm.nih.gov/nuccore/KJ848051" xlink:type="simple">KJ848051</ext-link></td></tr><tr><td rowspan="1" colspan="1">MZH_Y441</td><td rowspan="1" colspan="1"><italic><tp:taxon-name>Melanostoma scalare</tp:taxon-name></italic></td><td rowspan="1" colspan="1">Finland</td><td rowspan="1" colspan="1"/><td rowspan="1" colspan="1">Ok: Kuhmo</td><td rowspan="1" colspan="1">Lentuankoski</td><td rowspan="1" colspan="1">15.VIII.2006</td><td rowspan="1" colspan="1">G. Ståhls leg.</td><td rowspan="1" colspan="1"><ext-link xmlns:xlink="http://www.w3.org/1999/xlink" ext-link-type="uri" xlink:href="http://www.ncbi.nlm.nih.gov/nuccore/KJ848082" xlink:type="simple">KJ848082</ext-link></td><td rowspan="1" colspan="1"><ext-link xmlns:xlink="http://www.w3.org/1999/xlink" ext-link-type="uri" xlink:href="http://www.ncbi.nlm.nih.gov/nuccore/KJ848053" xlink:type="simple">KJ848053</ext-link></td></tr><tr><td rowspan="1" colspan="1">MZH_Y594</td><td rowspan="1" colspan="1"><italic><tp:taxon-name>Melanostoma scalare</tp:taxon-name></italic></td><td rowspan="1" colspan="1">Italy</td><td rowspan="1" colspan="1"><named-content xmlns:xlink="http://www.w3.org/1999/xlink" content-type="dwc:verbatimCoordinates" xlink:type="simple">8°35'586"E, 40°10'377"N</named-content></td><td rowspan="1" colspan="1">Sardinia</td><td rowspan="1" colspan="1">Prov. Oristano, Il Montiferru</td><td rowspan="1" colspan="1">8.IV.2007</td><td rowspan="1" colspan="1">leg. C. Kehlmaier</td><td rowspan="1" colspan="1"><ext-link xmlns:xlink="http://www.w3.org/1999/xlink" ext-link-type="uri" xlink:href="http://www.ncbi.nlm.nih.gov/nuccore/KJ848090" xlink:type="simple">KJ848090</ext-link></td><td rowspan="1" colspan="1"><ext-link xmlns:xlink="http://www.w3.org/1999/xlink" ext-link-type="uri" xlink:href="http://www.ncbi.nlm.nih.gov/nuccore/KJ848055" xlink:type="simple">KJ848055</ext-link></td></tr><tr><td rowspan="1" colspan="1">MZH_Y641</td><td rowspan="1" colspan="1"><italic><tp:taxon-name>Melanostoma scalare</tp:taxon-name></italic></td><td rowspan="1" colspan="1">Netherlands</td><td rowspan="1" colspan="1">RD 128-463</td><td rowspan="1" colspan="1">Breukelen</td><td rowspan="1" colspan="1">Nijenrode</td><td rowspan="1" colspan="1">23.IV.2006</td><td rowspan="1" colspan="1">W. van Steenis leg.</td><td rowspan="1" colspan="1"><ext-link xmlns:xlink="http://www.w3.org/1999/xlink" ext-link-type="uri" xlink:href="http://www.ncbi.nlm.nih.gov/nuccore/KJ848089" xlink:type="simple">KJ848089</ext-link></td><td rowspan="1" colspan="1"><ext-link xmlns:xlink="http://www.w3.org/1999/xlink" ext-link-type="uri" xlink:href="http://www.ncbi.nlm.nih.gov/nuccore/KJ848054" xlink:type="simple">KJ848054</ext-link></td></tr><tr><td rowspan="1" colspan="1">MZH_Y1838</td><td rowspan="1" colspan="1"><italic><tp:taxon-name>Melanostoma incompletum</tp:taxon-name></italic> Becker, 1908</td><td rowspan="1" colspan="1">Spain</td><td rowspan="1" colspan="1"/><td rowspan="1" colspan="1">Canary islands</td><td rowspan="1" colspan="1">Tenerife, 3 km S Los Realejos</td><td rowspan="1" colspan="1">16.II.2013</td><td rowspan="1" colspan="1">M. Reemer leg.</td><td rowspan="1" colspan="1">NA</td><td rowspan="1" colspan="1"><ext-link xmlns:xlink="http://www.w3.org/1999/xlink" ext-link-type="uri" xlink:href="http://www.ncbi.nlm.nih.gov/nuccore/KJ848066" xlink:type="simple">KJ848066</ext-link></td></tr><tr><td rowspan="1" colspan="1">MZH_Y443</td><td rowspan="1" colspan="1"><italic><tp:taxon-name>Platycheirus europaeus</tp:taxon-name></italic> Goeldlin, Maibach &amp; Speight, 1990</td><td rowspan="1" colspan="1">Finland</td><td rowspan="1" colspan="1"/><td rowspan="1" colspan="1">Ok: Kuhmo</td><td rowspan="1" colspan="1">Lentuankoski</td><td rowspan="1" colspan="1">15.VIII.2006</td><td rowspan="1" colspan="1">G. Ståhls leg.</td><td rowspan="1" colspan="1"><ext-link xmlns:xlink="http://www.w3.org/1999/xlink" ext-link-type="uri" xlink:href="http://www.ncbi.nlm.nih.gov/nuccore/KJ848067" xlink:type="simple">KJ848067</ext-link></td><td rowspan="1" colspan="1"><ext-link xmlns:xlink="http://www.w3.org/1999/xlink" ext-link-type="uri" xlink:href="http://www.ncbi.nlm.nih.gov/nuccore/KJ847973" xlink:type="simple">KJ847973</ext-link></td></tr></tbody></table></table-wrap><fig id="F4" position="float" orientation="portrait"><label>Figure 4.</label><caption><p>Antenna. <bold>A</bold> <italic><tp:taxon-name>Melanostoma scalare</tp:taxon-name></italic>, male and <bold>B</bold> <italic><tp:taxon-name>Melanostoma certum</tp:taxon-name></italic>, male.</p></caption><graphic xmlns:xlink="http://www.w3.org/1999/xlink" xlink:href="zookeys-431-093-g004.jpg" position="float" orientation="portrait" xlink:type="simple"/></fig></tp:treatment-sec><ref-list><ref id="B33"><mixed-citation xmlns:xlink="http://www.w3.org/1999/xlink" xlink:type="simple"><person-group><name name-style="western"><surname>Peck</surname><given-names>LV</given-names></name></person-group> (<year>1988</year>) <source>Family Syrphidae. In: Soós Á (Ed.) Catalogue of Palaearctic Diptera. Syrphidae-Conopidae, Vol 8. Budapest, Akad.</source><publisher-name>Kiado</publisher-name>, <publisher-loc>Budapest</publisher-loc>, <size units="page">363 pp</size>.</mixed-citation></ref></ref-list></tp:taxon-treatment>
